# Supplementary material for: Z-DNA Hunter tool for straightforward detection of Z-DNA forming regions and a case study in Drosophila
Source: NAR Genom Bioinform. 2025 Nov 21;7(4):lqaf166. doi: 10.1093/nargab/lqaf166 (PMC12634409; doi:10.1093/nargab/lqaf166)
Supplement: lqaf166_Supplemental_Files [file lqaf166_supplemental_files.zip]

Archive with 3 entries (3 files):
- Supplementary Material 1A - Zhunter_dm6_MODEL1_bedconform.bed
- Supplementary Material 1B - Zhunter_dm6_MODEL2_bedconform.bed
- Supplementary Material 2.xlsx
