# Supplementary material for: Z-DNA Hunter tool for straightforward detection of Z-DNA forming regions and a case study in Drosophila
Source: NAR Genom Bioinform. 2025 Nov 21;7(4):lqaf166. doi: 10.1093/nargab/lqaf166 (PMC12634409; doi:10.1093/nargab/lqaf166)
Supplement: lqaf166_Supplemental_Files [file lqaf166_supplemental_files.zip › Supplementary Material 1A - Zhunter_dm6_MODEL1_bedconform.bed]

chr2L	141304	141316
chr2L	159252	159267
chr2L	160808	160822
chr2L	161020	161036
chr2L	161840	161853
chr2L	169894	169906
chr2L	222003	222015
chr2L	225454	225469
chr2L	228401	228420
chr2L	250381	250393
chr2L	257464	257477
chr2L	259129	259150
chr2L	259343	259360
chr2L	291650	291662
chr2L	298157	298174
chr2L	306449	306462
chr2L	310379	310391
chr2L	330347	330359
chr2L	346084	346096
chr2L	346309	346324
chr2L	366344	366356
chr2L	412991	413003
chr2L	429574	429586
chr2L	441551	441563
chr2L	448066	448079
chr2L	481388	481400
chr2L	503953	503975
chr2L	509116	509128
chr2L	510787	510801
chr2L	512765	512780
chr2L	514739	514751
chr2L	515769	515785
chr2L	521303	521327
chr2L	525923	525935
chr2L	527499	527526
chr2L	529059	529071
chr2L	541798	541810
chr2L	542357	542369
chr2L	556034	556048
chr2L	586479	586492
chr2L	595717	595729
chr2L	656523	656536
chr2L	659115	659137
chr2L	669006	669019
chr2L	685154	685167
chr2L	700739	700754
chr2L	700840	700855
chr2L	702300	702312
chr2L	712660	712672
chr2L	723320	723335
chr2L	741516	741530
chr2L	763949	763961
chr2L	768902	768919
chr2L	768923	768937
chr2L	811577	811589
chr2L	826214	826227
chr2L	831764	831776
chr2L	850699	850712
chr2L	865787	865803
chr2L	867348	867364
chr2L	867749	867765
chr2L	871441	871456
chr2L	871461	871477
chr2L	883195	883207
chr2L	892135	892148
chr2L	892924	892940
chr2L	894002	894014
chr2L	895149	895172
chr2L	902732	902751
chr2L	923065	923092
chr2L	929145	929167
chr2L	936532	936547
chr2L	937755	937770
chr2L	939977	939995
chr2L	940032	940048
chr2L	940075	940088
chr2L	940575	940592
chr2L	941269	941290
chr2L	941339	941355
chr2L	941938	941964
chr2L	941996	942008
chr2L	945285	945304
chr2L	945733	945752
chr2L	946358	946373
chr2L	949532	949544
chr2L	961202	961228
chr2L	966883	966898
chr2L	968664	968685
chr2L	984766	984779
chr2L	984991	985014
chr2L	988218	988231
chr2L	995055	995070
chr2L	1019673	1019687
chr2L	1023057	1023079
chr2L	1029050	1029063
chr2L	1044484	1044501
chr2L	1047284	1047304
chr2L	1047752	1047765
chr2L	1047776	1047788
chr2L	1048240	1048271
chr2L	1057240	1057252
chr2L	1074581	1074598
chr2L	1076908	1076921
chr2L	1077051	1077067
chr2L	1077115	1077131
chr2L	1077451	1077469
chr2L	1077476	1077500
chr2L	1083149	1083162
chr2L	1086867	1086879
chr2L	1089616	1089630
chr2L	1089816	1089835
chr2L	1096798	1096811
chr2L	1115154	1115168
chr2L	1135918	1135932
chr2L	1137167	1137191
chr2L	1143112	1143124
chr2L	1143610	1143626
chr2L	1157917	1157930
chr2L	1186507	1186524
chr2L	1186547	1186566
chr2L	1196770	1196784
chr2L	1212430	1212454
chr2L	1235886	1235898
chr2L	1236887	1236911
chr2L	1237616	1237636
chr2L	1244034	1244051
chr2L	1245610	1245627
chr2L	1247227	1247244
chr2L	1247275	1247296
chr2L	1248673	1248693
chr2L	1256789	1256804
chr2L	1258335	1258347
chr2L	1270715	1270734
chr2L	1278224	1278252
chr2L	1279795	1279813
chr2L	1299932	1299950
chr2L	1301128	1301144
chr2L	1317651	1317665
chr2L	1318254	1318266
chr2L	1318613	1318632
chr2L	1319523	1319541
chr2L	1323932	1323948
chr2L	1326149	1326166
chr2L	1326167	1326180
chr2L	1327885	1327903
chr2L	1328034	1328047
chr2L	1337151	1337165
chr2L	1345028	1345040
chr2L	1346763	1346783
chr2L	1350922	1350934
chr2L	1386205	1386224
chr2L	1388170	1388183
chr2L	1396718	1396730
chr2L	1411888	1411903
chr2L	1411903	1411927
chr2L	1429462	1429474
chr2L	1466813	1466825
chr2L	1467931	1467958
chr2L	1470442	1470454
chr2L	1489477	1489489
chr2L	1504650	1504664
chr2L	1524827	1524840
chr2L	1532122	1532142
chr2L	1539022	1539040
chr2L	1545382	1545399
chr2L	1553583	1553595
chr2L	1555205	1555218
chr2L	1571527	1571539
chr2L	1575280	1575296
chr2L	1582130	1582142
chr2L	1590237	1590255
chr2L	1593336	1593349
chr2L	1596935	1596947
chr2L	1619016	1619028
chr2L	1623266	1623279
chr2L	1625086	1625101
chr2L	1626913	1626936
chr2L	1627007	1627023
chr2L	1627229	1627242
chr2L	1629260	1629275
chr2L	1629527	1629546
chr2L	1629568	1629584
chr2L	1631525	1631537
chr2L	1631970	1631982
chr2L	1633009	1633023
chr2L	1633132	1633149
chr2L	1634103	1634118
chr2L	1635719	1635737
chr2L	1636573	1636592
chr2L	1638505	1638518
chr2L	1643699	1643718
chr2L	1644879	1644891
chr2L	1646426	1646438
chr2L	1649089	1649102
chr2L	1649111	1649124
chr2L	1651847	1651863
chr2L	1652147	1652172
chr2L	1654207	1654224
chr2L	1656266	1656279
chr2L	1656294	1656307
chr2L	1661311	1661326
chr2L	1662492	1662506
chr2L	1665527	1665546
chr2L	1668264	1668277
chr2L	1669452	1669473
chr2L	1672094	1672116
chr2L	1672331	1672348
chr2L	1673078	1673091
chr2L	1691320	1691343
chr2L	1692712	1692728
chr2L	1692890	1692911
chr2L	1697121	1697144
chr2L	1701515	1701527
chr2L	1703686	1703701
chr2L	1714665	1714677
chr2L	1721149	1721163
chr2L	1732370	1732382
chr2L	1758181	1758193
chr2L	1772201	1772214
chr2L	1778873	1778885
chr2L	1798778	1798790
chr2L	1810955	1810968
chr2L	1837651	1837666
chr2L	1839318	1839333
chr2L	1854038	1854062
chr2L	1860994	1861010
chr2L	1861108	1861121
chr2L	1871819	1871834
chr2L	1877307	1877341
chr2L	1877485	1877502
chr2L	1884761	1884774
chr2L	1885017	1885033
chr2L	1885040	1885055
chr2L	1885083	1885101
chr2L	1890240	1890262
chr2L	1904496	1904511
chr2L	1927579	1927591
chr2L	1943054	1943066
chr2L	1943194	1943208
chr2L	1951534	1951546
chr2L	1956627	1956641
chr2L	1970239	1970253
chr2L	1972856	1972873
chr2L	1973260	1973274
chr2L	1975727	1975762
chr2L	1976493	1976508
chr2L	1989924	1989941
chr2L	1996450	1996463
chr2L	1997338	1997353
chr2L	2003810	2003824
chr2L	2004317	2004331
chr2L	2014136	2014154
chr2L	2015672	2015685
chr2L	2018895	2018912
chr2L	2019977	2019995
chr2L	2038168	2038181
chr2L	2038182	2038194
chr2L	2039061	2039076
chr2L	2048216	2048230
chr2L	2050980	2051000
chr2L	2052171	2052188
chr2L	2052203	2052222
chr2L	2053517	2053531
chr2L	2062554	2062571
chr2L	2071907	2071925
chr2L	2074306	2074320
chr2L	2082543	2082557
chr2L	2086433	2086447
chr2L	2086674	2086691
chr2L	2088709	2088725
chr2L	2090629	2090650
chr2L	2097831	2097845
chr2L	2097911	2097925
chr2L	2099285	2099301
chr2L	2110028	2110042
chr2L	2117935	2117949
chr2L	2121360	2121387
chr2L	2127536	2127548
chr2L	2127754	2127767
chr2L	2130927	2130944
chr2L	2163746	2163758
chr2L	2175512	2175528
chr2L	2175695	2175725
chr2L	2178304	2178317
chr2L	2178336	2178350
chr2L	2178543	2178558
chr2L	2182744	2182758
chr2L	2198892	2198904
chr2L	2203397	2203410
chr2L	2217290	2217302
chr2L	2226767	2226780
chr2L	2226892	2226906
chr2L	2230159	2230176
chr2L	2247171	2247184
chr2L	2248558	2248574
chr2L	2263233	2263245
chr2L	2267600	2267618
chr2L	2273835	2273860
chr2L	2274914	2274926
chr2L	2275204	2275222
chr2L	2275774	2275788
chr2L	2275952	2275965
chr2L	2279405	2279417
chr2L	2282259	2282272
chr2L	2301117	2301130
chr2L	2314195	2314209
chr2L	2320014	2320042
chr2L	2328884	2328896
chr2L	2331099	2331112
chr2L	2331789	2331803
chr2L	2337072	2337086
chr2L	2343589	2343603
chr2L	2343734	2343747
chr2L	2365585	2365598
chr2L	2365847	2365860
chr2L	2428055	2428079
chr2L	2449978	2449994
chr2L	2450914	2450927
chr2L	2454062	2454078
chr2L	2454761	2454773
chr2L	2461016	2461034
chr2L	2461442	2461455
chr2L	2483873	2483889
chr2L	2486052	2486064
chr2L	2493736	2493748
chr2L	2510376	2510392
chr2L	2510463	2510482
chr2L	2511482	2511495
chr2L	2524400	2524419
chr2L	2526938	2526956
chr2L	2527529	2527541
chr2L	2527624	2527646
chr2L	2527702	2527714
chr2L	2528449	2528466
chr2L	2529583	2529597
chr2L	2530457	2530477
chr2L	2531109	2531131
chr2L	2538135	2538150
chr2L	2542500	2542517
chr2L	2542827	2542850
chr2L	2546116	2546131
chr2L	2555406	2555423
chr2L	2557596	2557608
chr2L	2562310	2562322
chr2L	2562727	2562745
chr2L	2576716	2576728
chr2L	2576764	2576776
chr2L	2585276	2585290
chr2L	2587452	2587464
chr2L	2590000	2590018
chr2L	2606437	2606452
chr2L	2611846	2611867
chr2L	2615748	2615760
chr2L	2619671	2619688
chr2L	2619691	2619709
chr2L	2629690	2629705
chr2L	2630169	2630181
chr2L	2630332	2630346
chr2L	2633359	2633372
chr2L	2635316	2635328
chr2L	2664436	2664448
chr2L	2664492	2664513
chr2L	2667856	2667871
chr2L	2687520	2687543
chr2L	2689154	2689170
chr2L	2689171	2689183
chr2L	2691188	2691204
chr2L	2693986	2694002
chr2L	2705865	2705881
chr2L	2708544	2708568
chr2L	2709556	2709574
chr2L	2720140	2720166
chr2L	2720278	2720293
chr2L	2721696	2721708
chr2L	2722579	2722592
chr2L	2728381	2728403
chr2L	2731988	2732005
chr2L	2733049	2733062
chr2L	2735612	2735633
chr2L	2741344	2741357
chr2L	2756797	2756811
chr2L	2760334	2760346
chr2L	2760843	2760856
chr2L	2772559	2772575
chr2L	2780443	2780457
chr2L	2780817	2780836
chr2L	2790406	2790422
chr2L	2799103	2799116
chr2L	2799666	2799678
chr2L	2799710	2799722
chr2L	2829800	2829819
chr2L	2858207	2858219
chr2L	2868914	2868928
chr2L	2878492	2878504
chr2L	2881086	2881098
chr2L	2884910	2884928
chr2L	2886181	2886202
chr2L	2886228	2886245
chr2L	2886929	2886956
chr2L	2887134	2887149
chr2L	2888444	2888459
chr2L	2889347	2889359
chr2L	2891373	2891393
chr2L	2894164	2894180
chr2L	2894446	2894466
chr2L	2897314	2897333
chr2L	2898870	2898897
chr2L	2915823	2915835
chr2L	2918656	2918668
chr2L	2923487	2923501
chr2L	2926079	2926095
chr2L	2941319	2941337
chr2L	2945055	2945069
chr2L	2945531	2945544
chr2L	2946065	2946077
chr2L	2957118	2957130
chr2L	2957462	2957475
chr2L	2958282	2958302
chr2L	2995357	2995370
chr2L	3009443	3009458
chr2L	3056975	3056992
chr2L	3058633	3058650
chr2L	3117628	3117641
chr2L	3139103	3139117
chr2L	3139694	3139707
chr2L	3144578	3144595
chr2L	3152484	3152501
chr2L	3154111	3154123
chr2L	3159162	3159174
chr2L	3179908	3179928
chr2L	3189638	3189653
chr2L	3193569	3193581
chr2L	3199194	3199216
chr2L	3202374	3202395
chr2L	3227971	3227985
chr2L	3238285	3238300
chr2L	3247327	3247340
chr2L	3283989	3284003
chr2L	3301827	3301839
chr2L	3303004	3303020
chr2L	3338799	3338816
chr2L	3339198	3339219
chr2L	3341452	3341481
chr2L	3346706	3346718
chr2L	3351506	3351544
chr2L	3352402	3352414
chr2L	3355940	3355954
chr2L	3356379	3356392
chr2L	3369321	3369333
chr2L	3382110	3382124
chr2L	3382743	3382759
chr2L	3383405	3383417
chr2L	3395774	3395787
chr2L	3396145	3396157
chr2L	3396185	3396197
chr2L	3401497	3401515
chr2L	3422400	3422416
chr2L	3424264	3424279
chr2L	3424928	3424948
chr2L	3431572	3431588
chr2L	3435180	3435195
chr2L	3440049	3440079
chr2L	3542186	3542200
chr2L	3580986	3580998
chr2L	3590499	3590511
chr2L	3591076	3591092
chr2L	3599329	3599342
chr2L	3604640	3604659
chr2L	3615605	3615618
chr2L	3632317	3632330
chr2L	3645740	3645757
chr2L	3646342	3646354
chr2L	3656713	3656726
chr2L	3683155	3683173
chr2L	3687948	3687961
chr2L	3702319	3702331
chr2L	3718694	3718706
chr2L	3725527	3725540
chr2L	3752594	3752606
chr2L	3755439	3755453
chr2L	3757340	3757354
chr2L	3757817	3757838
chr2L	3771859	3771876
chr2L	3778789	3778808
chr2L	3785479	3785491
chr2L	3803768	3803783
chr2L	3803948	3803960
chr2L	3804144	3804156
chr2L	3806667	3806680
chr2L	3806702	3806714
chr2L	3821509	3821522
chr2L	3824538	3824551
chr2L	3828158	3828170
chr2L	3828522	3828537
chr2L	3840816	3840828
chr2L	3854388	3854404
chr2L	3860714	3860732
chr2L	3862850	3862865
chr2L	3876564	3876579
chr2L	3882749	3882761
chr2L	3890482	3890494
chr2L	3899785	3899815
chr2L	3902160	3902174
chr2L	3909708	3909727
chr2L	3910526	3910555
chr2L	3915134	3915150
chr2L	3921535	3921570
chr2L	3925640	3925666
chr2L	3926668	3926680
chr2L	3930671	3930683
chr2L	3935102	3935114
chr2L	3937654	3937670
chr2L	3938077	3938098
chr2L	3949446	3949461
chr2L	3950864	3950889
chr2L	3954946	3954961
chr2L	3965901	3965913
chr2L	3970111	3970123
chr2L	3978090	3978111
chr2L	3985528	3985564
chr2L	3989833	3989845
chr2L	3998853	3998865
chr2L	3999231	3999255
chr2L	4012508	4012521
chr2L	4020367	4020382
chr2L	4020387	4020422
chr2L	4031468	4031480
chr2L	4031597	4031609
chr2L	4031909	4031921
chr2L	4033857	4033869
chr2L	4034899	4034913
chr2L	4043709	4043727
chr2L	4058501	4058513
chr2L	4063026	4063097
chr2L	4076449	4076462
chr2L	4080797	4080818
chr2L	4085470	4085483
chr2L	4089455	4089470
chr2L	4089866	4089890
chr2L	4093432	4093445
chr2L	4108685	4108700
chr2L	4109214	4109227
chr2L	4110012	4110039
chr2L	4137005	4137026
chr2L	4140524	4140536
chr2L	4145303	4145322
chr2L	4145330	4145347
chr2L	4156430	4156448
chr2L	4162494	4162513
chr2L	4167387	4167404
chr2L	4169014	4169027
chr2L	4176318	4176332
chr2L	4184359	4184385
chr2L	4197700	4197718
chr2L	4203910	4203922
chr2L	4221296	4221320
chr2L	4221321	4221333
chr2L	4221520	4221535
chr2L	4221718	4221731
chr2L	4233279	4233293
chr2L	4237500	4237525
chr2L	4243594	4243608
chr2L	4243637	4243659
chr2L	4244527	4244551
chr2L	4253382	4253404
chr2L	4257235	4257254
chr2L	4274746	4274763
chr2L	4276836	4276854
chr2L	4276918	4276937
chr2L	4277006	4277023
chr2L	4277537	4277549
chr2L	4280564	4280582
chr2L	4281802	4281823
chr2L	4283290	4283309
chr2L	4283470	4283487
chr2L	4292928	4292952
chr2L	4293645	4293657
chr2L	4294616	4294636
chr2L	4302465	4302489
chr2L	4305368	4305380
chr2L	4309871	4309884
chr2L	4310380	4310404
chr2L	4310442	4310455
chr2L	4324835	4324847
chr2L	4327154	4327192
chr2L	4328719	4328738
chr2L	4333338	4333352
chr2L	4347897	4347911
chr2L	4352082	4352095
chr2L	4358654	4358666
chr2L	4370852	4370864
chr2L	4410155	4410167
chr2L	4414279	4414292
chr2L	4417369	4417388
chr2L	4420144	4420159
chr2L	4420550	4420566
chr2L	4420567	4420580
chr2L	4420853	4420868
chr2L	4423931	4423943
chr2L	4425049	4425069
chr2L	4426872	4426885
chr2L	4433691	4433712
chr2L	4436057	4436076
chr2L	4439291	4439303
chr2L	4440402	4440419
chr2L	4440615	4440632
chr2L	4440769	4440785
chr2L	4478651	4478672
chr2L	4478914	4478927
chr2L	4554473	4554487
chr2L	4567087	4567099
chr2L	4583741	4583757
chr2L	4591659	4591675
chr2L	4592470	4592484
chr2L	4597615	4597638
chr2L	4612469	4612481
chr2L	4617809	4617823
chr2L	4617967	4617979
chr2L	4651209	4651224
chr2L	4667652	4667666
chr2L	4678397	4678409
chr2L	4678459	4678476
chr2L	4698963	4698977
chr2L	4702048	4702060
chr2L	4708262	4708278
chr2L	4710162	4710179
chr2L	4711495	4711509
chr2L	4718434	4718446
chr2L	4723319	4723334
chr2L	4724103	4724115
chr2L	4724204	4724221
chr2L	4737501	4737539
chr2L	4745316	4745334
chr2L	4749094	4749117
chr2L	4750287	4750302
chr2L	4750341	4750358
chr2L	4756450	4756476
chr2L	4757228	4757240
chr2L	4757443	4757455
chr2L	4758143	4758158
chr2L	4764461	4764486
chr2L	4765190	4765210
chr2L	4772607	4772622
chr2L	4774172	4774187
chr2L	4788057	4788072
chr2L	4790543	4790570
chr2L	4801740	4801752
chr2L	4811824	4811836
chr2L	4811844	4811867
chr2L	4813285	4813299
chr2L	4818783	4818796
chr2L	4822082	4822101
chr2L	4838915	4838928
chr2L	4853283	4853298
chr2L	4853622	4853641
chr2L	4860797	4860813
chr2L	4862185	4862205
chr2L	4862207	4862222
chr2L	4862274	4862288
chr2L	4866619	4866635
chr2L	4868500	4868521
chr2L	4868998	4869024
chr2L	4869053	4869076
chr2L	4874735	4874761
chr2L	4878413	4878425
chr2L	4882573	4882586
chr2L	4887665	4887679
chr2L	4887897	4887915
chr2L	4906133	4906146
chr2L	4908053	4908066
chr2L	4912783	4912807
chr2L	4913841	4913853
chr2L	4917895	4917910
chr2L	4997301	4997315
chr2L	5000437	5000455
chr2L	5009470	5009487
chr2L	5009487	5009500
chr2L	5009507	5009523
chr2L	5023773	5023797
chr2L	5024640	5024656
chr2L	5036868	5036883
chr2L	5037683	5037700
chr2L	5043630	5043645
chr2L	5043666	5043697
chr2L	5046427	5046442
chr2L	5073624	5073636
chr2L	5075868	5075881
chr2L	5083341	5083353
chr2L	5093019	5093038
chr2L	5093058	5093071
chr2L	5093321	5093337
chr2L	5108945	5108961
chr2L	5108962	5108974
chr2L	5146703	5146725
chr2L	5156981	5157005
chr2L	5157606	5157618
chr2L	5202684	5202697
chr2L	5237639	5237653
chr2L	5254659	5254688
chr2L	5271113	5271133
chr2L	5275916	5275930
chr2L	5283549	5283562
chr2L	5285070	5285082
chr2L	5288044	5288060
chr2L	5290208	5290220
chr2L	5292122	5292138
chr2L	5292333	5292345
chr2L	5292503	5292516
chr2L	5293039	5293054
chr2L	5295022	5295034
chr2L	5298766	5298779
chr2L	5298918	5298930
chr2L	5299755	5299775
chr2L	5300559	5300572
chr2L	5305206	5305219
chr2L	5305358	5305372
chr2L	5306637	5306656
chr2L	5306824	5306836
chr2L	5314278	5314293
chr2L	5325442	5325455
chr2L	5325580	5325593
chr2L	5326284	5326302
chr2L	5336020	5336034
chr2L	5346496	5346509
chr2L	5353092	5353105
chr2L	5353708	5353720
chr2L	5356659	5356671
chr2L	5373623	5373641
chr2L	5383970	5383986
chr2L	5413655	5413667
chr2L	5448266	5448287
chr2L	5449327	5449344
chr2L	5450202	5450219
chr2L	5450273	5450285
chr2L	5464794	5464806
chr2L	5475996	5476008
chr2L	5491576	5491593
chr2L	5491617	5491629
chr2L	5507735	5507747
chr2L	5511942	5511963
chr2L	5514751	5514767
chr2L	5543007	5543021
chr2L	5555748	5555768
chr2L	5558070	5558083
chr2L	5564275	5564291
chr2L	5567457	5567472
chr2L	5569342	5569354
chr2L	5569523	5569538
chr2L	5574654	5574666
chr2L	5574678	5574706
chr2L	5574720	5574733
chr2L	5575905	5575919
chr2L	5589609	5589626
chr2L	5590767	5590782
chr2L	5594028	5594055
chr2L	5596210	5596225
chr2L	5599284	5599298
chr2L	5601292	5601315
chr2L	5605093	5605121
chr2L	5615233	5615245
chr2L	5617249	5617268
chr2L	5618237	5618260
chr2L	5619243	5619256
chr2L	5619439	5619452
chr2L	5628784	5628797
chr2L	5635971	5635984
chr2L	5636910	5636926
chr2L	5637767	5637783
chr2L	5649672	5649685
chr2L	5650675	5650688
chr2L	5650859	5650874
chr2L	5650875	5650890
chr2L	5656614	5656634
chr2L	5659028	5659043
chr2L	5664454	5664467
chr2L	5672575	5672587
chr2L	5679356	5679374
chr2L	5690037	5690052
chr2L	5694539	5694555
chr2L	5700746	5700769
chr2L	5705261	5705277
chr2L	5705554	5705567
chr2L	5713890	5713903
chr2L	5724951	5724969
chr2L	5740705	5740718
chr2L	5777192	5777207
chr2L	5784064	5784080
chr2L	5800116	5800128
chr2L	5846838	5846859
chr2L	5858426	5858442
chr2L	5866937	5866960
chr2L	5867794	5867815
chr2L	5871183	5871195
chr2L	5903933	5903945
chr2L	5923807	5923819
chr2L	5925307	5925321
chr2L	5932526	5932539
chr2L	5934054	5934072
chr2L	5935507	5935527
chr2L	5973519	5973531
chr2L	5975289	5975301
chr2L	5978518	5978532
chr2L	5979945	5979960
chr2L	5980720	5980734
chr2L	5997149	5997162
chr2L	5997647	5997666
chr2L	5997868	5997880
chr2L	5997986	5997999
chr2L	5998387	5998400
chr2L	6033980	6033992
chr2L	6045930	6045942
chr2L	6054453	6054474
chr2L	6054799	6054817
chr2L	6075404	6075426
chr2L	6076345	6076366
chr2L	6078835	6078849
chr2L	6082442	6082457
chr2L	6082482	6082498
chr2L	6086903	6086916
chr2L	6088281	6088297
chr2L	6091513	6091530
chr2L	6091531	6091553
chr2L	6094054	6094067
chr2L	6110890	6110905
chr2L	6116955	6116975
chr2L	6138392	6138407
chr2L	6147580	6147595
chr2L	6149131	6149149
chr2L	6149359	6149371
chr2L	6149555	6149570
chr2L	6149585	6149604
chr2L	6156797	6156821
chr2L	6170360	6170372
chr2L	6170555	6170575
chr2L	6171837	6171849
chr2L	6173503	6173515
chr2L	6189180	6189194
chr2L	6221739	6221762
chr2L	6229590	6229603
chr2L	6242343	6242356
chr2L	6253031	6253043
chr2L	6274189	6274201
chr2L	6276707	6276720
chr2L	6278820	6278832
chr2L	6278924	6278948
chr2L	6285277	6285297
chr2L	6300073	6300085
chr2L	6305779	6305802
chr2L	6306368	6306390
chr2L	6306687	6306703
chr2L	6310428	6310447
chr2L	6312793	6312806
chr2L	6316744	6316770
chr2L	6316963	6316976
chr2L	6324431	6324443
chr2L	6330407	6330419
chr2L	6339313	6339333
chr2L	6360264	6360279
chr2L	6362730	6362743
chr2L	6446904	6446916
chr2L	6455165	6455189
chr2L	6462667	6462682
chr2L	6465130	6465144
chr2L	6473433	6473455
chr2L	6473515	6473531
chr2L	6479494	6479508
chr2L	6481281	6481296
chr2L	6481664	6481677
chr2L	6507142	6507158
chr2L	6527914	6527932
chr2L	6533766	6533779
chr2L	6534665	6534680
chr2L	6535942	6535955
chr2L	6540925	6540941
chr2L	6548832	6548846
chr2L	6550211	6550229
chr2L	6569582	6569594
chr2L	6572046	6572061
chr2L	6572725	6572745
chr2L	6579419	6579433
chr2L	6579466	6579481
chr2L	6583065	6583091
chr2L	6585316	6585329
chr2L	6586376	6586393
chr2L	6587341	6587360
chr2L	6594359	6594389
chr2L	6594529	6594548
chr2L	6594574	6594586
chr2L	6596261	6596286
chr2L	6598376	6598388
chr2L	6601856	6601885
chr2L	6611305	6611319
chr2L	6611320	6611334
chr2L	6611622	6611647
chr2L	6619502	6619515
chr2L	6633413	6633432
chr2L	6648932	6648946
chr2L	6677511	6677523
chr2L	6691229	6691244
chr2L	6695159	6695174
chr2L	6716580	6716593
chr2L	6722937	6722953
chr2L	6723003	6723020
chr2L	6724333	6724351
chr2L	6724499	6724513
chr2L	6745567	6745589
chr2L	6774140	6774154
chr2L	6783449	6783471
chr2L	6792204	6792227
chr2L	6811463	6811477
chr2L	6821588	6821600
chr2L	6824059	6824089
chr2L	6824646	6824660
chr2L	6824799	6824814
chr2L	6826424	6826436
chr2L	6833959	6833971
chr2L	6844892	6844905
chr2L	6864577	6864592
chr2L	6870420	6870434
chr2L	6874342	6874358
chr2L	6875184	6875207
chr2L	6878363	6878380
chr2L	6885302	6885314
chr2L	6885465	6885478
chr2L	6886410	6886422
chr2L	6889383	6889401
chr2L	6889541	6889555
chr2L	6889672	6889691
chr2L	6899434	6899457
chr2L	6912745	6912757
chr2L	6918055	6918067
chr2L	6919243	6919257
chr2L	6920985	6920999
chr2L	6921234	6921249
chr2L	6921252	6921267
chr2L	6928758	6928778
chr2L	6931466	6931487
chr2L	6940025	6940037
chr2L	6942358	6942370
chr2L	6948610	6948624
chr2L	6963830	6963842
chr2L	6966590	6966609
chr2L	6966653	6966667
chr2L	7005768	7005780
chr2L	7009954	7009968
chr2L	7032164	7032176
chr2L	7033237	7033260
chr2L	7038440	7038456
chr2L	7038732	7038747
chr2L	7042594	7042609
chr2L	7042847	7042860
chr2L	7043245	7043257
chr2L	7049530	7049545
chr2L	7052914	7052926
chr2L	7056744	7056762
chr2L	7074486	7074505
chr2L	7094271	7094288
chr2L	7096647	7096666
chr2L	7096747	7096764
chr2L	7102308	7102322
chr2L	7102328	7102343
chr2L	7119716	7119728
chr2L	7134189	7134207
chr2L	7142133	7142156
chr2L	7160950	7160965
chr2L	7166792	7166809
chr2L	7170908	7170923
chr2L	7179267	7179280
chr2L	7183143	7183155
chr2L	7190038	7190053
chr2L	7191000	7191012
chr2L	7200005	7200021
chr2L	7202395	7202407
chr2L	7211429	7211444
chr2L	7219427	7219448
chr2L	7255756	7255774
chr2L	7260291	7260306
chr2L	7273364	7273379
chr2L	7277332	7277348
chr2L	7282088	7282107
chr2L	7287234	7287251
chr2L	7305762	7305774
chr2L	7306877	7306902
chr2L	7307031	7307044
chr2L	7308068	7308080
chr2L	7318746	7318762
chr2L	7340985	7341000
chr2L	7400365	7400379
chr2L	7406454	7406468
chr2L	7418042	7418055
chr2L	7422254	7422266
chr2L	7422512	7422524
chr2L	7424047	7424064
chr2L	7424967	7424979
chr2L	7451313	7451325
chr2L	7494163	7494181
chr2L	7495746	7495769
chr2L	7523321	7523346
chr2L	7524734	7524754
chr2L	7539001	7539022
chr2L	7559041	7559057
chr2L	7576532	7576547
chr2L	7584770	7584791
chr2L	7625258	7625276
chr2L	7640165	7640177
chr2L	7647520	7647535
chr2L	7648063	7648075
chr2L	7655463	7655476
chr2L	7664736	7664748
chr2L	7745674	7745694
chr2L	7750930	7750942
chr2L	7754614	7754626
chr2L	7758921	7758938
chr2L	7774427	7774439
chr2L	7811562	7811576
chr2L	7811577	7811591
chr2L	7821765	7821781
chr2L	7827759	7827772
chr2L	7828698	7828710
chr2L	7836977	7836990
chr2L	7836996	7837009
chr2L	7838920	7838934
chr2L	7838943	7838963
chr2L	7839102	7839119
chr2L	7854964	7854977
chr2L	7876971	7876984
chr2L	7894029	7894045
chr2L	7929148	7929160
chr2L	7929174	7929194
chr2L	7932708	7932742
chr2L	7940564	7940576
chr2L	7940577	7940593
chr2L	7940995	7941015
chr2L	7941047	7941067
chr2L	7941416	7941436
chr2L	7973811	7973831
chr2L	7976808	7976839
chr2L	7976842	7976859
chr2L	7984123	7984138
chr2L	7991720	7991733
chr2L	7999167	7999201
chr2L	8030959	8030971
chr2L	8031579	8031601
chr2L	8039249	8039266
chr2L	8081817	8081834
chr2L	8083428	8083441
chr2L	8083708	8083721
chr2L	8083859	8083873
chr2L	8084469	8084482
chr2L	8084516	8084531
chr2L	8093160	8093179
chr2L	8095593	8095605
chr2L	8097443	8097455
chr2L	8100437	8100452
chr2L	8100453	8100467
chr2L	8103545	8103558
chr2L	8104426	8104439
chr2L	8112106	8112124
chr2L	8157488	8157501
chr2L	8168682	8168695
chr2L	8170984	8171004
chr2L	8210909	8210923
chr2L	8239173	8239185
chr2L	8239245	8239267
chr2L	8270413	8270434
chr2L	8282829	8282842
chr2L	8296574	8296588
chr2L	8296595	8296609
chr2L	8325516	8325540
chr2L	8330596	8330610
chr2L	8338488	8338500
chr2L	8355813	8355826
chr2L	8366533	8366554
chr2L	8415980	8416000
chr2L	8419388	8419418
chr2L	8422289	8422305
chr2L	8422960	8422973
chr2L	8433324	8433337
chr2L	8463737	8463752
chr2L	8534666	8534678
chr2L	8534727	8534743
chr2L	8536399	8536413
chr2L	8555957	8555971
chr2L	8560502	8560516
chr2L	8560533	8560557
chr2L	8561592	8561607
chr2L	8563418	8563444
chr2L	8563460	8563475
chr2L	8587338	8587365
chr2L	8587828	8587840
chr2L	8588617	8588640
chr2L	8592790	8592805
chr2L	8602508	8602521
chr2L	8603296	8603310
chr2L	8607138	8607157
chr2L	8610707	8610720
chr2L	8612128	8612151
chr2L	8612645	8612667
chr2L	8620670	8620683
chr2L	8628915	8628928
chr2L	8632783	8632795
chr2L	8634428	8634441
chr2L	8635959	8635972
chr2L	8638519	8638542
chr2L	8638544	8638557
chr2L	8640057	8640069
chr2L	8640221	8640239
chr2L	8646522	8646537
chr2L	8646632	8646644
chr2L	8646654	8646669
chr2L	8649605	8649623
chr2L	8651502	8651520
chr2L	8664769	8664792
chr2L	8664969	8664982
chr2L	8665854	8665872
chr2L	8700135	8700147
chr2L	8707830	8707842
chr2L	8709126	8709139
chr2L	8735308	8735324
chr2L	8735545	8735557
chr2L	8735690	8735707
chr2L	8740119	8740135
chr2L	8740162	8740178
chr2L	8743494	8743511
chr2L	8746737	8746756
chr2L	8749897	8749912
chr2L	8787222	8787235
chr2L	8801608	8801622
chr2L	8804419	8804442
chr2L	8823327	8823342
chr2L	8825673	8825688
chr2L	8828838	8828850
chr2L	8834709	8834721
chr2L	8838381	8838393
chr2L	8849965	8849984
chr2L	8874901	8874916
chr2L	8898911	8898927
chr2L	8899504	8899516
chr2L	8910385	8910397
chr2L	8915490	8915503
chr2L	9012304	9012316
chr2L	9015113	9015128
chr2L	9020118	9020130
chr2L	9021042	9021054
chr2L	9023032	9023053
chr2L	9024091	9024104
chr2L	9033340	9033355
chr2L	9033362	9033379
chr2L	9044679	9044693
chr2L	9130854	9130873
chr2L	9133679	9133701
chr2L	9141743	9141755
chr2L	9154456	9154477
chr2L	9167046	9167063
chr2L	9167296	9167310
chr2L	9176623	9176637
chr2L	9176639	9176660
chr2L	9181810	9181827
chr2L	9182555	9182567
chr2L	9182880	9182896
chr2L	9182922	9182939
chr2L	9187827	9187839
chr2L	9190425	9190441
chr2L	9211655	9211668
chr2L	9217689	9217707
chr2L	9224744	9224763
chr2L	9226744	9226771
chr2L	9237736	9237756
chr2L	9244189	9244202
chr2L	9261878	9261894
chr2L	9261905	9261918
chr2L	9261921	9261936
chr2L	9265431	9265451
chr2L	9272873	9272886
chr2L	9273065	9273077
chr2L	9275482	9275507
chr2L	9286419	9286438
chr2L	9286463	9286477
chr2L	9288926	9288943
chr2L	9300554	9300566
chr2L	9312029	9312041
chr2L	9312822	9312834
chr2L	9313332	9313347
chr2L	9313985	9314000
chr2L	9315207	9315222
chr2L	9318430	9318447
chr2L	9323354	9323376
chr2L	9323398	9323414
chr2L	9324899	9324911
chr2L	9327205	9327219
chr2L	9327234	9327256
chr2L	9327302	9327315
chr2L	9357930	9357947
chr2L	9359214	9359226
chr2L	9365678	9365693
chr2L	9369854	9369874
chr2L	9377707	9377719
chr2L	9379265	9379279
chr2L	9379303	9379318
chr2L	9382383	9382401
chr2L	9389373	9389386
chr2L	9400671	9400687
chr2L	9401876	9401890
chr2L	9401891	9401905
chr2L	9403918	9403938
chr2L	9416385	9416399
chr2L	9419608	9419627
chr2L	9419634	9419648
chr2L	9421532	9421553
chr2L	9437545	9437567
chr2L	9437577	9437596
chr2L	9438184	9438197
chr2L	9449705	9449720
chr2L	9460303	9460315
chr2L	9474173	9474198
chr2L	9475951	9475964
chr2L	9477781	9477793
chr2L	9477803	9477818
chr2L	9479326	9479339
chr2L	9481156	9481168
chr2L	9481178	9481193
chr2L	9482701	9482714
chr2L	9484531	9484543
chr2L	9484553	9484568
chr2L	9488728	9488748
chr2L	9494118	9494132
chr2L	9495715	9495730
chr2L	9498016	9498028
chr2L	9510475	9510490
chr2L	9521534	9521546
chr2L	9521571	9521583
chr2L	9533409	9533421
chr2L	9538015	9538028
chr2L	9556179	9556192
chr2L	9559303	9559324
chr2L	9559894	9559906
chr2L	9559973	9559988
chr2L	9559994	9560013
chr2L	9562539	9562556
chr2L	9563502	9563514
chr2L	9568375	9568389
chr2L	9568504	9568516
chr2L	9606865	9606881
chr2L	9657782	9657794
chr2L	9658080	9658092
chr2L	9660416	9660441
chr2L	9663832	9663846
chr2L	9693436	9693448
chr2L	9698760	9698774
chr2L	9699001	9699013
chr2L	9714485	9714504
chr2L	9721791	9721804
chr2L	9721821	9721838
chr2L	9740367	9740400
chr2L	9745904	9745930
chr2L	9745944	9745963
chr2L	9746355	9746368
chr2L	9746965	9746988
chr2L	9752568	9752580
chr2L	9752771	9752783
chr2L	9752784	9752798
chr2L	9753535	9753547
chr2L	9753573	9753588
chr2L	9757357	9757370
chr2L	9797310	9797330
chr2L	9797341	9797355
chr2L	9811690	9811704
chr2L	9812583	9812601
chr2L	9812883	9812900
chr2L	9812923	9812944
chr2L	9816285	9816302
chr2L	9818406	9818429
chr2L	9821388	9821416
chr2L	9823471	9823485
chr2L	9824938	9824968
chr2L	9827667	9827679
chr2L	9827680	9827694
chr2L	9828240	9828252
chr2L	9830155	9830172
chr2L	9832816	9832833
chr2L	9834694	9834719
chr2L	9835432	9835447
chr2L	9841351	9841366
chr2L	9844584	9844600
chr2L	9844922	9844935
chr2L	9846394	9846407
chr2L	9846572	9846584
chr2L	9846590	9846609
chr2L	9848671	9848683
chr2L	9852295	9852307
chr2L	9852439	9852458
chr2L	9853157	9853169
chr2L	9854549	9854561
chr2L	9854967	9854983
chr2L	9856940	9856953
chr2L	9858663	9858680
chr2L	9858934	9858950
chr2L	9861510	9861522
chr2L	9873281	9873293
chr2L	9873314	9873332
chr2L	9880174	9880186
chr2L	9880827	9880839
chr2L	9882757	9882774
chr2L	9884503	9884515
chr2L	9885900	9885919
chr2L	9887589	9887606
chr2L	9934363	9934378
chr2L	9947235	9947248
chr2L	9948294	9948311
chr2L	10009577	10009589
chr2L	10018113	10018126
chr2L	10021583	10021608
chr2L	10022761	10022777
chr2L	10023712	10023728
chr2L	10032716	10032730
chr2L	10036745	10036760
chr2L	10037701	10037717
chr2L	10040298	10040312
chr2L	10040323	10040343
chr2L	10060654	10060668
chr2L	10067337	10067349
chr2L	10070796	10070808
chr2L	10070846	10070860
chr2L	10070895	10070908
chr2L	10088767	10088781
chr2L	10094375	10094394
chr2L	10101418	10101438
chr2L	10102842	10102862
chr2L	10103279	10103301
chr2L	10108032	10108047
chr2L	10109295	10109317
chr2L	10117836	10117862
chr2L	10143407	10143427
chr2L	10166490	10166510
chr2L	10179298	10179322
chr2L	10199224	10199238
chr2L	10201019	10201033
chr2L	10220670	10220682
chr2L	10231072	10231096
chr2L	10246646	10246658
chr2L	10260176	10260188
chr2L	10260197	10260216
chr2L	10277151	10277171
chr2L	10313288	10313301
chr2L	10321444	10321456
chr2L	10334935	10334950
chr2L	10376589	10376611
chr2L	10388847	10388871
chr2L	10397527	10397540
chr2L	10425282	10425296
chr2L	10443535	10443549
chr2L	10472613	10472637
chr2L	10476231	10476249
chr2L	10476366	10476378
chr2L	10499811	10499831
chr2L	10524631	10524659
chr2L	10534101	10534128
chr2L	10537199	10537219
chr2L	10539704	10539721
chr2L	10542033	10542051
chr2L	10548379	10548392
chr2L	10560542	10560557
chr2L	10563322	10563343
chr2L	10568520	10568532
chr2L	10571063	10571078
chr2L	10585024	10585045
chr2L	10598663	10598677
chr2L	10611651	10611665
chr2L	10621656	10621668
chr2L	10635964	10635980
chr2L	10691645	10691662
chr2L	10756151	10756166
chr2L	10758962	10758974
chr2L	10780362	10780375
chr2L	10786060	10786072
chr2L	10786084	10786100
chr2L	10811344	10811368
chr2L	10825082	10825099
chr2L	10828127	10828143
chr2L	10832642	10832656
chr2L	10839950	10839963
chr2L	10873969	10873982
chr2L	10890769	10890781
chr2L	10895885	10895903
chr2L	10899471	10899486
chr2L	10913274	10913293
chr2L	10916421	10916436
chr2L	10916450	10916466
chr2L	10926861	10926875
chr2L	10931899	10931920
chr2L	10932066	10932084
chr2L	10932131	10932146
chr2L	10933403	10933418
chr2L	10934136	10934156
chr2L	10940956	10940968
chr2L	10945133	10945164
chr2L	10958947	10958962
chr2L	10977204	10977216
chr2L	10979970	10979982
chr2L	10990844	10990862
chr2L	10998801	10998814
chr2L	11013926	11013941
chr2L	11015013	11015025
chr2L	11025225	11025239
chr2L	11046640	11046654
chr2L	11048133	11048145
chr2L	11048146	11048161
chr2L	11058219	11058241
chr2L	11061121	11061137
chr2L	11061324	11061337
chr2L	11066712	11066728
chr2L	11070239	11070251
chr2L	11085539	11085560
chr2L	11085585	11085604
chr2L	11113593	11113605
chr2L	11120712	11120725
chr2L	11155886	11155899
chr2L	11158695	11158711
chr2L	11159080	11159093
chr2L	11161542	11161554
chr2L	11170637	11170659
chr2L	11173255	11173273
chr2L	11185138	11185152
chr2L	11200408	11200421
chr2L	11202573	11202585
chr2L	11202991	11203007
chr2L	11203012	11203025
chr2L	11204392	11204409
chr2L	11207122	11207137
chr2L	11210453	11210475
chr2L	11211417	11211437
chr2L	11220285	11220307
chr2L	11232041	11232053
chr2L	11233637	11233654
chr2L	11240291	11240326
chr2L	11242888	11242912
chr2L	11243089	11243107
chr2L	11243798	11243824
chr2L	11244964	11244977
chr2L	11245758	11245781
chr2L	11247357	11247374
chr2L	11247409	11247426
chr2L	11248062	11248076
chr2L	11249776	11249791
chr2L	11250124	11250137
chr2L	11250227	11250241
chr2L	11255087	11255106
chr2L	11284571	11284586
chr2L	11293027	11293039
chr2L	11308091	11308103
chr2L	11348138	11348157
chr2L	11359406	11359419
chr2L	11360858	11360884
chr2L	11362691	11362707
chr2L	11362708	11362723
chr2L	11363042	11363055
chr2L	11363136	11363149
chr2L	11363179	11363209
chr2L	11363543	11363560
chr2L	11393487	11393501
chr2L	11404159	11404172
chr2L	11408179	11408198
chr2L	11409011	11409027
chr2L	11420640	11420652
chr2L	11423328	11423340
chr2L	11423492	11423506
chr2L	11423507	11423519
chr2L	11425022	11425034
chr2L	11431905	11431921
chr2L	11434585	11434614
chr2L	11441135	11441147
chr2L	11445708	11445726
chr2L	11446485	11446497
chr2L	11447546	11447565
chr2L	11447758	11447774
chr2L	11461982	11461998
chr2L	11472309	11472321
chr2L	11476100	11476113
chr2L	11483105	11483117
chr2L	11488857	11488869
chr2L	11495381	11495398
chr2L	11495419	11495435
chr2L	11495597	11495618
chr2L	11516487	11516504
chr2L	11516725	11516741
chr2L	11524425	11524437
chr2L	11534483	11534501
chr2L	11536305	11536325
chr2L	11537477	11537490
chr2L	11538262	11538283
chr2L	11548356	11548384
chr2L	11553987	11554002
chr2L	11555001	11555015
chr2L	11556193	11556215
chr2L	11556235	11556252
chr2L	11557695	11557711
chr2L	11558916	11558928
chr2L	11563393	11563413
chr2L	11576914	11576936
chr2L	11582205	11582224
chr2L	11583987	11584001
chr2L	11584107	11584123
chr2L	11593549	11593562
chr2L	11596665	11596677
chr2L	11597074	11597086
chr2L	11603629	11603643
chr2L	11605430	11605442
chr2L	11609904	11609918
chr2L	11619201	11619214
chr2L	11628714	11628731
chr2L	11630758	11630771
chr2L	11631530	11631543
chr2L	11632437	11632454
chr2L	11633487	11633500
chr2L	11639537	11639555
chr2L	11640437	11640449
chr2L	11649837	11649851
chr2L	11650294	11650315
chr2L	11650379	11650394
chr2L	11664134	11664146
chr2L	11674607	11674621
chr2L	11675546	11675564
chr2L	11679873	11679886
chr2L	11680585	11680600
chr2L	11684437	11684449
chr2L	11684457	11684476
chr2L	11689602	11689619
chr2L	11697978	11697993
chr2L	11698329	11698348
chr2L	11699381	11699393
chr2L	11705656	11705672
chr2L	11707823	11707839
chr2L	11709976	11709989
chr2L	11721899	11721912
chr2L	11728996	11729011
chr2L	11730713	11730727
chr2L	11737161	11737187
chr2L	11744445	11744457
chr2L	11749053	11749068
chr2L	11749093	11749115
chr2L	11755290	11755307
chr2L	11755482	11755500
chr2L	11756086	11756098
chr2L	11756353	11756367
chr2L	11756786	11756801
chr2L	11756910	11756923
chr2L	11759793	11759805
chr2L	11762599	11762613
chr2L	11770527	11770542
chr2L	11771341	11771358
chr2L	11771808	11771829
chr2L	11781521	11781544
chr2L	11784960	11784975
chr2L	11797984	11797999
chr2L	11801032	11801045
chr2L	11804704	11804718
chr2L	11805094	11805108
chr2L	11806307	11806321
chr2L	11808057	11808075
chr2L	11808912	11808930
chr2L	11819447	11819461
chr2L	11820820	11820840
chr2L	11824279	11824291
chr2L	11845746	11845759
chr2L	11855288	11855303
chr2L	11856898	11856911
chr2L	11861899	11861916
chr2L	11863265	11863284
chr2L	11863480	11863492
chr2L	11869220	11869242
chr2L	11873022	11873034
chr2L	11875322	11875334
chr2L	11885968	11885981
chr2L	11895028	11895050
chr2L	11901979	11901994
chr2L	11910769	11910781
chr2L	11912987	11913003
chr2L	11914659	11914679
chr2L	11918302	11918318
chr2L	11920469	11920485
chr2L	11920677	11920690
chr2L	11928428	11928450
chr2L	11947045	11947059
chr2L	11965665	11965686
chr2L	11965734	11965756
chr2L	11969027	11969040
chr2L	11969155	11969167
chr2L	11969565	11969583
chr2L	11970856	11970868
chr2L	12003238	12003250
chr2L	12003859	12003883
chr2L	12004892	12004907
chr2L	12010453	12010467
chr2L	12107169	12107181
chr2L	12121729	12121742
chr2L	12143928	12143944
chr2L	12143945	12143960
chr2L	12145056	12145068
chr2L	12151795	12151809
chr2L	12190379	12190393
chr2L	12198723	12198735
chr2L	12199677	12199690
chr2L	12206238	12206250
chr2L	12212802	12212814
chr2L	12216534	12216548
chr2L	12221746	12221760
chr2L	12228591	12228603
chr2L	12231255	12231269
chr2L	12231380	12231392
chr2L	12233077	12233096
chr2L	12239545	12239557
chr2L	12240599	12240621
chr2L	12242620	12242634
chr2L	12244742	12244770
chr2L	12246960	12246972
chr2L	12247004	12247031
chr2L	12252397	12252410
chr2L	12252476	12252490
chr2L	12253225	12253244
chr2L	12255269	12255284
chr2L	12256279	12256292
chr2L	12259304	12259316
chr2L	12262195	12262211
chr2L	12263200	12263212
chr2L	12276917	12276950
chr2L	12277991	12278024
chr2L	12281778	12281792
chr2L	12283602	12283616
chr2L	12286988	12287007
chr2L	12288721	12288744
chr2L	12292911	12292934
chr2L	12294562	12294575
chr2L	12295152	12295165
chr2L	12295779	12295795
chr2L	12296785	12296800
chr2L	12304852	12304864
chr2L	12306072	12306090
chr2L	12316093	12316107
chr2L	12316819	12316833
chr2L	12318623	12318642
chr2L	12318954	12318968
chr2L	12321847	12321861
chr2L	12351210	12351226
chr2L	12358549	12358567
chr2L	12359851	12359870
chr2L	12360657	12360669
chr2L	12360916	12360931
chr2L	12370031	12370046
chr2L	12373458	12373480
chr2L	12374916	12374931
chr2L	12374990	12375007
chr2L	12386148	12386170
chr2L	12386949	12386961
chr2L	12392295	12392312
chr2L	12404213	12404229
chr2L	12434765	12434777
chr2L	12457376	12457391
chr2L	12468264	12468276
chr2L	12469391	12469403
chr2L	12484284	12484296
chr2L	12490882	12490894
chr2L	12497888	12497900
chr2L	12501461	12501474
chr2L	12504297	12504312
chr2L	12504524	12504536
chr2L	12510162	12510209
chr2L	12523353	12523398
chr2L	12524164	12524181
chr2L	12530554	12530578
chr2L	12533248	12533279
chr2L	12540443	12540455
chr2L	12540473	12540489
chr2L	12540509	12540524
chr2L	12545454	12545476
chr2L	12546293	12546306
chr2L	12546392	12546406
chr2L	12549354	12549376
chr2L	12549432	12549451
chr2L	12566638	12566665
chr2L	12566818	12566830
chr2L	12568034	12568060
chr2L	12569008	12569026
chr2L	12608230	12608245
chr2L	12617887	12617904
chr2L	12618454	12618478
chr2L	12618489	12618505
chr2L	12623894	12623912
chr2L	12636073	12636088
chr2L	12641070	12641086
chr2L	12644164	12644176
chr2L	12654133	12654154
chr2L	12656638	12656650
chr2L	12657577	12657594
chr2L	12678366	12678380
chr2L	12678488	12678507
chr2L	12687690	12687709
chr2L	12721304	12721316
chr2L	12730539	12730551
chr2L	12730795	12730808
chr2L	12733793	12733805
chr2L	12748144	12748162
chr2L	12752775	12752788
chr2L	12754533	12754546
chr2L	12760035	12760054
chr2L	12763122	12763134
chr2L	12765660	12765674
chr2L	12765685	12765699
chr2L	12768301	12768315
chr2L	12770584	12770604
chr2L	12771752	12771771
chr2L	12773077	12773094
chr2L	12779973	12779993
chr2L	12782463	12782478
chr2L	12789191	12789206
chr2L	12793676	12793688
chr2L	12796441	12796457
chr2L	12796653	12796670
chr2L	12799345	12799363
chr2L	12802434	12802449
chr2L	12807826	12807847
chr2L	12813237	12813249
chr2L	12813463	12813479
chr2L	12813686	12813703
chr2L	12814406	12814418
chr2L	12814482	12814500
chr2L	12814886	12814904
chr2L	12815241	12815254
chr2L	12816686	12816699
chr2L	12817339	12817356
chr2L	12817605	12817617
chr2L	12817622	12817641
chr2L	12822192	12822209
chr2L	12822218	12822235
chr2L	12834849	12834870
chr2L	12834971	12834983
chr2L	12835188	12835200
chr2L	12845801	12845822
chr2L	12847192	12847204
chr2L	12847266	12847279
chr2L	12847606	12847623
chr2L	12854886	12854901
chr2L	12857194	12857206
chr2L	12860515	12860533
chr2L	12863277	12863293
chr2L	12864764	12864777
chr2L	12873091	12873107
chr2L	12877033	12877045
chr2L	12878458	12878470
chr2L	12878683	12878705
chr2L	12879508	12879522
chr2L	12882972	12882989
chr2L	12886273	12886292
chr2L	12888667	12888682
chr2L	12888932	12888949
chr2L	12893110	12893136
chr2L	12893285	12893310
chr2L	12893455	12893467
chr2L	12896994	12897010
chr2L	12901029	12901041
chr2L	12903683	12903709
chr2L	12911518	12911537
chr2L	12945522	12945535
chr2L	12948169	12948182
chr2L	12951140	12951156
chr2L	12959762	12959784
chr2L	12962243	12962267
chr2L	12968551	12968564
chr2L	12970555	12970568
chr2L	12971791	12971818
chr2L	12972783	12972796
chr2L	12984149	12984162
chr2L	12984339	12984360
chr2L	12984755	12984767
chr2L	12985860	12985874
chr2L	12986570	12986589
chr2L	12990153	12990165
chr2L	12994831	12994845
chr2L	12995769	12995789
chr2L	12995999	12996016
chr2L	13032414	13032428
chr2L	13032776	13032790
chr2L	13033349	13033364
chr2L	13034955	13034970
chr2L	13034987	13034999
chr2L	13037179	13037194
chr2L	13039153	13039166
chr2L	13039293	13039310
chr2L	13045526	13045544
chr2L	13051037	13051051
chr2L	13052025	13052038
chr2L	13071079	13071094
chr2L	13071096	13071108
chr2L	13072900	13072912
chr2L	13078617	13078630
chr2L	13078630	13078642
chr2L	13098327	13098344
chr2L	13098590	13098605
chr2L	13112556	13112568
chr2L	13146820	13146833
chr2L	13146964	13146976
chr2L	13158277	13158293
chr2L	13165950	13165975
chr2L	13170387	13170401
chr2L	13191330	13191352
chr2L	13191550	13191565
chr2L	13199595	13199608
chr2L	13209253	13209268
chr2L	13215760	13215773
chr2L	13247837	13247856
chr2L	13255588	13255603
chr2L	13271346	13271358
chr2L	13302559	13302572
chr2L	13319616	13319636
chr2L	13321015	13321041
chr2L	13323541	13323566
chr2L	13330947	13330960
chr2L	13335581	13335600
chr2L	13341494	13341506
chr2L	13343378	13343390
chr2L	13343564	13343576
chr2L	13400588	13400600
chr2L	13430133	13430147
chr2L	13433350	13433362
chr2L	13440248	13440260
chr2L	13450123	13450138
chr2L	13456842	13456857
chr2L	13457073	13457085
chr2L	13457304	13457317
chr2L	13464803	13464815
chr2L	13468061	13468074
chr2L	13478369	13478385
chr2L	13479794	13479807
chr2L	13482145	13482158
chr2L	13482189	13482209
chr2L	13489298	13489310
chr2L	13489829	13489846
chr2L	13489848	13489861
chr2L	13548094	13548112
chr2L	13550248	13550261
chr2L	13550262	13550279
chr2L	13563182	13563194
chr2L	13574684	13574697
chr2L	13575027	13575039
chr2L	13584235	13584254
chr2L	13602945	13602965
chr2L	13603697	13603713
chr2L	13611813	13611826
chr2L	13612502	13612515
chr2L	13620434	13620454
chr2L	13622852	13622867
chr2L	13626164	13626178
chr2L	13628409	13628423
chr2L	13633561	13633593
chr2L	13647557	13647569
chr2L	13650069	13650091
chr2L	13656606	13656618
chr2L	13659117	13659139
chr2L	13674173	13674191
chr2L	13685170	13685182
chr2L	13686044	13686058
chr2L	13688110	13688122
chr2L	13695093	13695105
chr2L	13705619	13705631
chr2L	13720898	13720912
chr2L	13730021	13730040
chr2L	13731425	13731439
chr2L	13733493	13733505
chr2L	13739055	13739078
chr2L	13748624	13748642
chr2L	13748675	13748696
chr2L	13748760	13748777
chr2L	13757021	13757033
chr2L	13759342	13759355
chr2L	13765255	13765268
chr2L	13768352	13768364
chr2L	13776346	13776365
chr2L	13778346	13778358
chr2L	13779992	13780004
chr2L	13780009	13780021
chr2L	13780022	13780037
chr2L	13799469	13799483
chr2L	13827997	13828009
chr2L	13835975	13835987
chr2L	13837512	13837535
chr2L	13838583	13838595
chr2L	13867756	13867768
chr2L	13893905	13893925
chr2L	13894537	13894557
chr2L	13922338	13922350
chr2L	13943342	13943355
chr2L	13968789	13968801
chr2L	13979059	13979071
chr2L	13979574	13979586
chr2L	13990845	13990863
chr2L	13994272	13994292
chr2L	14000839	14000856
chr2L	14000865	14000884
chr2L	14003173	14003186
chr2L	14022073	14022087
chr2L	14022088	14022113
chr2L	14024231	14024247
chr2L	14024700	14024713
chr2L	14025827	14025839
chr2L	14034350	14034363
chr2L	14039890	14039902
chr2L	14040394	14040413
chr2L	14040445	14040457
chr2L	14040500	14040519
chr2L	14040524	14040536
chr2L	14040774	14040789
chr2L	14042863	14042877
chr2L	14043773	14043788
chr2L	14044355	14044374
chr2L	14045949	14045979
chr2L	14050166	14050181
chr2L	14050190	14050215
chr2L	14052102	14052120
chr2L	14052433	14052451
chr2L	14054383	14054409
chr2L	14054945	14054958
chr2L	14057595	14057607
chr2L	14061998	14062010
chr2L	14065692	14065708
chr2L	14068289	14068302
chr2L	14068307	14068330
chr2L	14069409	14069428
chr2L	14073905	14073917
chr2L	14075209	14075237
chr2L	14077519	14077533
chr2L	14082992	14083004
chr2L	14095664	14095685
chr2L	14095843	14095878
chr2L	14097395	14097411
chr2L	14097416	14097443
chr2L	14097690	14097703
chr2L	14097799	14097816
chr2L	14100574	14100591
chr2L	14112507	14112524
chr2L	14113608	14113628
chr2L	14115330	14115343
chr2L	14115522	14115539
chr2L	14115944	14115977
chr2L	14116411	14116428
chr2L	14117949	14117966
chr2L	14118027	14118044
chr2L	14118223	14118235
chr2L	14119110	14119122
chr2L	14119198	14119217
chr2L	14124652	14124670
chr2L	14124698	14124711
chr2L	14126255	14126274
chr2L	14128571	14128588
chr2L	14128759	14128789
chr2L	14130580	14130600
chr2L	14136122	14136137
chr2L	14139025	14139039
chr2L	14139601	14139616
chr2L	14150762	14150782
chr2L	14154290	14154316
chr2L	14155294	14155321
chr2L	14169783	14169795
chr2L	14193381	14193399
chr2L	14193673	14193686
chr2L	14204059	14204076
chr2L	14219234	14219254
chr2L	14233462	14233475
chr2L	14240089	14240106
chr2L	14273434	14273450
chr2L	14298146	14298158
chr2L	14331171	14331185
chr2L	14335096	14335113
chr2L	14370458	14370475
chr2L	14370476	14370493
chr2L	14389751	14389768
chr2L	14390193	14390206
chr2L	14394730	14394742
chr2L	14400150	14400162
chr2L	14407363	14407384
chr2L	14410469	14410481
chr2L	14444106	14444121
chr2L	14456938	14456959
chr2L	14470969	14470981
chr2L	14472450	14472470
chr2L	14474350	14474371
chr2L	14483613	14483633
chr2L	14503055	14503067
chr2L	14526365	14526377
chr2L	14560662	14560688
chr2L	14590883	14590895
chr2L	14591388	14591405
chr2L	14614341	14614357
chr2L	14640394	14640408
chr2L	14655545	14655557
chr2L	14670159	14670171
chr2L	14674633	14674654
chr2L	14676304	14676319
chr2L	14710596	14710608
chr2L	14721148	14721161
chr2L	14734773	14734792
chr2L	14748295	14748315
[truncated: 17,251 more rows]
