# Supplementary material for: Z-DNA Hunter tool for straightforward detection of Z-DNA forming regions and a case study in Drosophila
Source: NAR Genom Bioinform. 2025 Nov 21;7(4):lqaf166. doi: 10.1093/nargab/lqaf166 (PMC12634409; doi:10.1093/nargab/lqaf166)
Supplement: lqaf166_Supplemental_Files [file lqaf166_supplemental_files.zip › Supplementary Material 1B - Zhunter_dm6_MODEL2_bedconform.bed]

chr2L	7031	7044
chr2L	8707	8719
chr2L	16778	16792
chr2L	19610	19624
chr2L	56225	56237
chr2L	66808	66823
chr2L	66967	66979
chr2L	73743	73764
chr2L	88131	88143
chr2L	111769	111782
chr2L	125472	125484
chr2L	125505	125522
chr2L	141304	141316
chr2L	149353	149365
chr2L	159252	159267
chr2L	160808	160822
chr2L	161020	161036
chr2L	161840	161853
chr2L	167053	167065
chr2L	169894	169908
chr2L	172670	172682
chr2L	174745	174757
chr2L	176712	176724
chr2L	219656	219669
chr2L	221386	221399
chr2L	225454	225469
chr2L	228401	228421
chr2L	228798	228813
chr2L	229080	229092
chr2L	243526	243538
chr2L	246565	246580
chr2L	247297	247310
chr2L	247497	247513
chr2L	249506	249519
chr2L	250266	250280
chr2L	250381	250399
chr2L	253104	253117
chr2L	257464	257479
chr2L	259129	259150
chr2L	259343	259360
chr2L	259706	259718
chr2L	285354	285367
chr2L	291650	291662
chr2L	298157	298174
chr2L	306449	306463
chr2L	309520	309534
chr2L	310379	310391
chr2L	312051	312063
chr2L	314839	314852
chr2L	319446	319460
chr2L	330347	330359
chr2L	342474	342486
chr2L	346084	346096
chr2L	346303	346324
chr2L	366344	366356
chr2L	370938	370951
chr2L	376274	376291
chr2L	389422	389435
chr2L	403924	403936
chr2L	404018	404030
chr2L	412991	413012
chr2L	417477	417489
chr2L	421680	421692
chr2L	423798	423811
chr2L	427620	427632
chr2L	429574	429586
chr2L	430392	430404
chr2L	433210	433223
chr2L	441551	441563
chr2L	467658	467670
chr2L	470508	470521
chr2L	481388	481400
chr2L	487163	487178
chr2L	487586	487599
chr2L	487744	487756
chr2L	497843	497857
chr2L	505452	505477
chr2L	509116	509128
chr2L	509162	509174
chr2L	510766	510778
chr2L	512765	512780
chr2L	514732	514751
chr2L	515769	515785
chr2L	519111	519124
chr2L	521303	521327
chr2L	525923	525935
chr2L	527499	527526
chr2L	529058	529071
chr2L	536843	536858
chr2L	541798	541810
chr2L	556034	556049
chr2L	579684	579697
chr2L	583786	583801
chr2L	586479	586492
chr2L	588509	588531
chr2L	595717	595731
chr2L	615467	615479
chr2L	634455	634471
chr2L	638656	638669
chr2L	652083	652095
chr2L	656514	656536
chr2L	669006	669019
chr2L	685154	685167
chr2L	699437	699450
chr2L	700738	700754
chr2L	700840	700855
chr2L	702300	702312
chr2L	712660	712672
chr2L	712917	712932
chr2L	722258	722271
chr2L	723320	723337
chr2L	735055	735067
chr2L	736609	736624
chr2L	741516	741530
chr2L	745560	745577
chr2L	752255	752275
chr2L	763949	763961
chr2L	765099	765114
chr2L	767490	767505
chr2L	768448	768465
chr2L	768902	768922
chr2L	781443	781456
chr2L	793340	793352
chr2L	801185	801197
chr2L	809483	809495
chr2L	811129	811141
chr2L	811576	811589
chr2L	818320	818334
chr2L	818428	818442
chr2L	823238	823250
chr2L	824104	824117
chr2L	826214	826227
chr2L	831764	831776
chr2L	832775	832787
chr2L	837445	837457
chr2L	850699	850712
chr2L	853484	853496
chr2L	865787	865804
chr2L	867123	867137
chr2L	867348	867364
chr2L	867749	867765
chr2L	871441	871456
chr2L	871461	871477
chr2L	881734	881746
chr2L	883195	883207
chr2L	890783	890798
chr2L	892134	892149
chr2L	892922	892940
chr2L	893999	894014
chr2L	895149	895172
chr2L	895934	895946
chr2L	896398	896411
chr2L	899186	899198
chr2L	902732	902751
chr2L	905239	905251
chr2L	905967	905979
chr2L	921303	921317
chr2L	923065	923092
chr2L	926580	926593
chr2L	927577	927590
chr2L	928794	928807
chr2L	929141	929167
chr2L	937810	937822
chr2L	939977	939995
chr2L	940032	940048
chr2L	940075	940088
chr2L	940575	940592
chr2L	941267	941290
chr2L	941938	941972
chr2L	941996	942008
chr2L	945285	945306
chr2L	945338	945350
chr2L	945733	945752
chr2L	946358	946373
chr2L	949532	949547
chr2L	961202	961228
chr2L	966883	966898
chr2L	968664	968685
chr2L	984766	984784
chr2L	984990	985014
chr2L	985074	985087
chr2L	988216	988231
chr2L	995055	995070
chr2L	1007959	1007972
chr2L	1019673	1019687
chr2L	1021941	1021957
chr2L	1023057	1023079
chr2L	1023154	1023167
chr2L	1027330	1027342
chr2L	1029049	1029063
chr2L	1032010	1032028
chr2L	1041824	1041847
chr2L	1044481	1044501
chr2L	1046355	1046367
chr2L	1047284	1047304
chr2L	1047752	1047765
chr2L	1047776	1047788
chr2L	1048240	1048271
chr2L	1051655	1051669
chr2L	1057240	1057252
chr2L	1073979	1073991
chr2L	1074581	1074607
chr2L	1075314	1075328
chr2L	1076908	1076921
chr2L	1077051	1077067
chr2L	1077110	1077132
chr2L	1077451	1077469
chr2L	1077476	1077500
chr2L	1077577	1077594
chr2L	1083149	1083162
chr2L	1086867	1086879
chr2L	1089193	1089205
chr2L	1089616	1089630
chr2L	1089671	1089683
chr2L	1089816	1089835
chr2L	1092777	1092789
chr2L	1096798	1096811
chr2L	1098551	1098564
chr2L	1109013	1109026
chr2L	1109533	1109545
chr2L	1115153	1115168
chr2L	1121370	1121383
chr2L	1123447	1123460
chr2L	1135916	1135937
chr2L	1135963	1135982
chr2L	1137161	1137191
chr2L	1143106	1143124
chr2L	1143604	1143626
chr2L	1145186	1145201
chr2L	1150350	1150363
chr2L	1151344	1151357
chr2L	1154639	1154651
chr2L	1157917	1157930
chr2L	1162586	1162599
chr2L	1177866	1177879
chr2L	1182677	1182689
chr2L	1186507	1186524
chr2L	1186547	1186566
chr2L	1192281	1192293
chr2L	1192888	1192903
chr2L	1194956	1194968
chr2L	1196770	1196791
chr2L	1207229	1207242
chr2L	1207791	1207804
chr2L	1209034	1209054
chr2L	1212430	1212454
chr2L	1216133	1216147
chr2L	1234338	1234351
chr2L	1235886	1235898
chr2L	1236887	1236911
chr2L	1237616	1237636
chr2L	1237814	1237826
chr2L	1244034	1244051
chr2L	1245606	1245627
chr2L	1247227	1247244
chr2L	1247275	1247296
chr2L	1248671	1248693
chr2L	1248903	1248915
chr2L	1256789	1256804
chr2L	1259225	1259238
chr2L	1264293	1264316
chr2L	1278224	1278252
chr2L	1279313	1279325
chr2L	1279485	1279497
chr2L	1279795	1279813
chr2L	1297984	1297997
chr2L	1299932	1299952
chr2L	1301128	1301144
chr2L	1317651	1317665
chr2L	1318254	1318266
chr2L	1318613	1318632
chr2L	1319523	1319541
chr2L	1321378	1321390
chr2L	1323932	1323953
chr2L	1325947	1325959
chr2L	1326148	1326166
chr2L	1326167	1326180
chr2L	1328028	1328047
chr2L	1328521	1328533
chr2L	1333225	1333238
chr2L	1336469	1336482
chr2L	1337151	1337165
chr2L	1345003	1345016
chr2L	1345028	1345040
chr2L	1346763	1346783
chr2L	1346902	1346915
chr2L	1349449	1349468
chr2L	1350922	1350934
chr2L	1350954	1350966
chr2L	1365027	1365041
chr2L	1380430	1380449
chr2L	1386205	1386224
chr2L	1386627	1386640
chr2L	1388170	1388183
chr2L	1392806	1392819
chr2L	1394096	1394108
chr2L	1396176	1396188
chr2L	1396717	1396730
chr2L	1399405	1399419
chr2L	1411888	1411903
chr2L	1411903	1411927
chr2L	1422577	1422594
chr2L	1422746	1422758
chr2L	1429462	1429475
chr2L	1437343	1437361
chr2L	1450493	1450505
chr2L	1456754	1456768
chr2L	1459247	1459259
chr2L	1459912	1459924
chr2L	1466813	1466825
chr2L	1467931	1467958
chr2L	1468653	1468665
chr2L	1470442	1470454
chr2L	1475382	1475394
chr2L	1489477	1489489
chr2L	1489744	1489756
chr2L	1490735	1490747
chr2L	1493769	1493781
chr2L	1504640	1504670
chr2L	1513392	1513405
chr2L	1524827	1524840
chr2L	1528831	1528843
chr2L	1532122	1532144
chr2L	1533876	1533888
chr2L	1537597	1537609
chr2L	1539012	1539040
chr2L	1545380	1545399
chr2L	1551122	1551134
chr2L	1553583	1553595
chr2L	1555205	1555218
chr2L	1564136	1564148
chr2L	1565211	1565223
chr2L	1569148	1569162
chr2L	1570288	1570302
chr2L	1571527	1571540
chr2L	1575280	1575296
chr2L	1582130	1582146
chr2L	1588222	1588234
chr2L	1589055	1589078
chr2L	1590237	1590255
chr2L	1590959	1590972
chr2L	1593336	1593349
chr2L	1596935	1596947
chr2L	1612937	1612949
chr2L	1615249	1615264
chr2L	1618788	1618800
chr2L	1619016	1619028
chr2L	1622941	1622953
chr2L	1623266	1623283
chr2L	1623431	1623443
chr2L	1623457	1623474
chr2L	1625086	1625101
chr2L	1626206	1626218
chr2L	1626910	1626936
chr2L	1627007	1627023
chr2L	1627229	1627247
chr2L	1628029	1628041
chr2L	1628042	1628054
chr2L	1629257	1629275
chr2L	1629527	1629546
chr2L	1629568	1629584
chr2L	1629626	1629638
chr2L	1631525	1631542
chr2L	1631970	1631982
chr2L	1632000	1632013
chr2L	1633009	1633023
chr2L	1633132	1633149
chr2L	1634103	1634118
chr2L	1635719	1635737
chr2L	1636573	1636592
chr2L	1638212	1638227
chr2L	1638505	1638518
chr2L	1642132	1642144
chr2L	1642341	1642358
chr2L	1643699	1643718
chr2L	1644510	1644523
chr2L	1644879	1644891
chr2L	1646426	1646438
chr2L	1648235	1648248
chr2L	1649056	1649068
chr2L	1649089	1649102
chr2L	1649111	1649124
chr2L	1649992	1650004
chr2L	1650940	1650953
chr2L	1651636	1651651
chr2L	1651801	1651814
chr2L	1652145	1652172
chr2L	1654206	1654224
chr2L	1656266	1656279
chr2L	1657113	1657131
chr2L	1661311	1661326
chr2L	1665525	1665546
chr2L	1668264	1668277
chr2L	1668333	1668345
chr2L	1668812	1668824
chr2L	1669452	1669473
chr2L	1672094	1672119
chr2L	1672331	1672348
chr2L	1673078	1673091
chr2L	1678229	1678241
chr2L	1691320	1691343
chr2L	1691610	1691622
chr2L	1692890	1692911
chr2L	1696964	1696976
chr2L	1697121	1697144
chr2L	1698900	1698917
chr2L	1701055	1701068
chr2L	1701515	1701530
chr2L	1710322	1710336
chr2L	1714661	1714677
chr2L	1714888	1714900
chr2L	1721753	1721768
chr2L	1722694	1722708
chr2L	1732370	1732382
chr2L	1749985	1749997
chr2L	1750881	1750895
chr2L	1751623	1751636
chr2L	1757861	1757873
chr2L	1758181	1758193
chr2L	1765791	1765803
chr2L	1778873	1778885
chr2L	1782093	1782105
chr2L	1798778	1798790
chr2L	1804188	1804201
chr2L	1817369	1817381
chr2L	1833008	1833021
chr2L	1837651	1837666
chr2L	1839318	1839333
chr2L	1840490	1840502
chr2L	1845030	1845042
chr2L	1854038	1854062
chr2L	1859260	1859272
chr2L	1859512	1859524
chr2L	1859963	1859975
chr2L	1860990	1861010
chr2L	1864858	1864877
chr2L	1865803	1865815
chr2L	1871818	1871836
chr2L	1873796	1873813
chr2L	1873953	1873965
chr2L	1877307	1877341
chr2L	1877485	1877502
chr2L	1877587	1877599
chr2L	1879210	1879222
chr2L	1883115	1883127
chr2L	1884741	1884758
chr2L	1884761	1884780
chr2L	1885017	1885033
chr2L	1885040	1885055
chr2L	1885083	1885101
chr2L	1904496	1904511
chr2L	1927577	1927591
chr2L	1935390	1935405
chr2L	1938430	1938442
chr2L	1943054	1943066
chr2L	1943194	1943209
chr2L	1944108	1944120
chr2L	1951534	1951550
chr2L	1956627	1956641
chr2L	1960831	1960846
chr2L	1964325	1964337
chr2L	1970239	1970255
chr2L	1972856	1972873
chr2L	1973247	1973259
chr2L	1973260	1973274
chr2L	1973442	1973457
chr2L	1975727	1975762
chr2L	1976493	1976508
chr2L	1986838	1986850
chr2L	1989924	1989941
chr2L	1992348	1992360
chr2L	1993984	1993997
chr2L	1996296	1996308
chr2L	1996450	1996463
chr2L	1997338	1997353
chr2L	2003810	2003824
chr2L	2004317	2004335
chr2L	2008927	2008939
chr2L	2012373	2012385
chr2L	2013919	2013931
chr2L	2014136	2014155
chr2L	2015672	2015685
chr2L	2018894	2018912
chr2L	2018914	2018927
chr2L	2019109	2019127
chr2L	2019977	2019995
chr2L	2022435	2022447
chr2L	2038168	2038181
chr2L	2038182	2038194
chr2L	2039061	2039076
chr2L	2047014	2047026
chr2L	2048216	2048241
chr2L	2050980	2051000
chr2L	2052171	2052190
chr2L	2052203	2052222
chr2L	2053517	2053531
chr2L	2060283	2060295
chr2L	2062554	2062571
chr2L	2063161	2063173
chr2L	2063904	2063916
chr2L	2067725	2067739
chr2L	2071900	2071925
chr2L	2074306	2074320
chr2L	2075444	2075462
chr2L	2082543	2082557
chr2L	2084355	2084371
chr2L	2086674	2086691
chr2L	2087159	2087172
chr2L	2088394	2088406
chr2L	2088709	2088725
chr2L	2090524	2090536
chr2L	2096053	2096065
chr2L	2097831	2097845
chr2L	2097911	2097929
chr2L	2099285	2099301
chr2L	2110028	2110042
chr2L	2117935	2117949
chr2L	2121352	2121387
chr2L	2122684	2122696
chr2L	2126404	2126416
chr2L	2126754	2126767
chr2L	2126767	2126781
chr2L	2126844	2126856
chr2L	2127536	2127548
chr2L	2127754	2127767
chr2L	2129505	2129522
chr2L	2130927	2130944
chr2L	2144740	2144756
chr2L	2144793	2144805
chr2L	2163400	2163412
chr2L	2163746	2163758
chr2L	2175512	2175528
chr2L	2175695	2175725
chr2L	2178304	2178317
chr2L	2178336	2178350
chr2L	2178543	2178558
chr2L	2180835	2180847
chr2L	2182281	2182297
chr2L	2182744	2182763
chr2L	2183050	2183062
chr2L	2185182	2185195
chr2L	2189579	2189594
chr2L	2191480	2191493
chr2L	2197170	2197184
chr2L	2197932	2197944
chr2L	2198892	2198904
chr2L	2200885	2200897
chr2L	2201792	2201804
chr2L	2202215	2202227
chr2L	2202775	2202787
chr2L	2203397	2203410
chr2L	2207794	2207806
chr2L	2214270	2214282
chr2L	2217290	2217302
chr2L	2217842	2217854
chr2L	2226767	2226780
chr2L	2226892	2226906
chr2L	2228238	2228252
chr2L	2230159	2230176
chr2L	2247169	2247184
chr2L	2248558	2248574
chr2L	2248775	2248787
chr2L	2248850	2248862
chr2L	2258178	2258190
chr2L	2259810	2259824
chr2L	2261129	2261142
chr2L	2263233	2263245
chr2L	2267600	2267618
chr2L	2268252	2268264
chr2L	2271969	2271983
chr2L	2272071	2272088
chr2L	2273835	2273862
chr2L	2274912	2274926
chr2L	2275199	2275222
chr2L	2275774	2275788
chr2L	2275952	2275965
chr2L	2276539	2276554
chr2L	2279348	2279363
chr2L	2279405	2279417
chr2L	2279553	2279579
chr2L	2282259	2282275
chr2L	2290092	2290110
chr2L	2299350	2299364
chr2L	2301117	2301130
chr2L	2304719	2304731
chr2L	2311830	2311842
chr2L	2314194	2314209
chr2L	2315468	2315480
chr2L	2317710	2317723
chr2L	2320014	2320042
chr2L	2320096	2320111
chr2L	2328884	2328896
chr2L	2331789	2331805
chr2L	2337072	2337086
chr2L	2343589	2343603
chr2L	2343734	2343747
chr2L	2347211	2347228
chr2L	2365585	2365598
chr2L	2365847	2365860
chr2L	2365944	2365956
chr2L	2368391	2368403
chr2L	2376301	2376315
chr2L	2386931	2386945
chr2L	2391422	2391435
chr2L	2412793	2412805
chr2L	2414257	2414269
chr2L	2424904	2424916
chr2L	2428055	2428082
chr2L	2429079	2429091
chr2L	2436047	2436064
chr2L	2442708	2442720
chr2L	2446501	2446513
chr2L	2449652	2449664
chr2L	2449972	2449994
chr2L	2450914	2450927
chr2L	2454062	2454081
chr2L	2454761	2454773
chr2L	2455069	2455081
chr2L	2461016	2461034
chr2L	2461442	2461455
chr2L	2466842	2466854
chr2L	2472498	2472510
chr2L	2473272	2473284
chr2L	2474035	2474048
chr2L	2486052	2486066
chr2L	2486153	2486165
chr2L	2490281	2490293
chr2L	2490889	2490901
chr2L	2493736	2493754
chr2L	2493773	2493788
chr2L	2494960	2494973
chr2L	2499500	2499514
chr2L	2501674	2501686
chr2L	2506128	2506141
chr2L	2508597	2508609
chr2L	2510376	2510392
chr2L	2510463	2510482
chr2L	2511370	2511389
chr2L	2511482	2511495
chr2L	2514563	2514575
chr2L	2518288	2518300
chr2L	2518574	2518586
chr2L	2521249	2521262
chr2L	2523407	2523419
chr2L	2523733	2523746
chr2L	2526938	2526956
chr2L	2527528	2527541
chr2L	2527702	2527714
chr2L	2528449	2528466
chr2L	2529583	2529597
chr2L	2529708	2529722
chr2L	2531109	2531131
chr2L	2533114	2533126
chr2L	2534871	2534883
chr2L	2535782	2535794
chr2L	2538135	2538150
chr2L	2542500	2542517
chr2L	2542827	2542850
chr2L	2545208	2545225
chr2L	2545854	2545867
chr2L	2546116	2546131
chr2L	2555002	2555017
chr2L	2555406	2555423
chr2L	2556227	2556240
chr2L	2557596	2557608
chr2L	2562310	2562322
chr2L	2576716	2576744
chr2L	2576764	2576776
chr2L	2584779	2584794
chr2L	2585276	2585290
chr2L	2587452	2587464
chr2L	2602729	2602742
chr2L	2606437	2606455
chr2L	2607608	2607620
chr2L	2611346	2611360
chr2L	2611549	2611561
chr2L	2611846	2611867
chr2L	2612016	2612032
chr2L	2615428	2615440
chr2L	2615748	2615760
chr2L	2619671	2619688
chr2L	2619691	2619709
chr2L	2625991	2626003
chr2L	2627980	2627992
chr2L	2629685	2629705
chr2L	2630168	2630181
chr2L	2630332	2630346
chr2L	2633358	2633378
chr2L	2634493	2634506
chr2L	2635316	2635328
chr2L	2637722	2637735
chr2L	2638358	2638370
chr2L	2639900	2639915
chr2L	2654382	2654394
chr2L	2658894	2658906
chr2L	2659112	2659125
chr2L	2661524	2661536
chr2L	2664492	2664513
chr2L	2667078	2667090
chr2L	2667160	2667174
chr2L	2667856	2667871
chr2L	2669186	2669198
chr2L	2674459	2674472
chr2L	2679598	2679611
chr2L	2687520	2687543
chr2L	2687792	2687804
chr2L	2693986	2694002
chr2L	2705865	2705881
chr2L	2708544	2708568
chr2L	2709556	2709574
chr2L	2712668	2712680
chr2L	2720080	2720095
chr2L	2720140	2720166
chr2L	2720278	2720293
chr2L	2721134	2721146
chr2L	2721694	2721708
chr2L	2722579	2722592
chr2L	2728381	2728403
chr2L	2729527	2729541
chr2L	2730964	2730976
chr2L	2731640	2731653
chr2L	2731986	2732005
chr2L	2733049	2733062
chr2L	2735612	2735633
chr2L	2741344	2741357
chr2L	2741943	2741956
chr2L	2746704	2746717
chr2L	2755741	2755757
chr2L	2756797	2756811
chr2L	2757932	2757945
chr2L	2760334	2760346
chr2L	2760751	2760763
chr2L	2760842	2760856
chr2L	2761669	2761681
chr2L	2772559	2772575
chr2L	2780817	2780836
chr2L	2799100	2799116
chr2L	2799666	2799678
chr2L	2799680	2799693
chr2L	2799699	2799722
chr2L	2800404	2800416
chr2L	2829800	2829819
chr2L	2833955	2833971
chr2L	2858207	2858221
chr2L	2858225	2858238
chr2L	2862595	2862608
chr2L	2868914	2868928
chr2L	2874865	2874880
chr2L	2874889	2874902
chr2L	2878489	2878504
chr2L	2878509	2878523
chr2L	2878957	2878969
chr2L	2881086	2881098
chr2L	2884906	2884928
chr2L	2886181	2886202
chr2L	2886228	2886245
chr2L	2886929	2886956
chr2L	2887134	2887149
chr2L	2888444	2888459
chr2L	2889347	2889359
chr2L	2891373	2891393
chr2L	2892765	2892779
chr2L	2893510	2893522
chr2L	2894161	2894180
chr2L	2894444	2894466
chr2L	2894616	2894630
chr2L	2897312	2897335
chr2L	2904938	2904957
chr2L	2910645	2910660
chr2L	2915823	2915835
chr2L	2918656	2918668
chr2L	2923484	2923501
chr2L	2926064	2926095
chr2L	2926620	2926632
chr2L	2927752	2927764
chr2L	2929761	2929773
chr2L	2930718	2930731
chr2L	2935608	2935621
chr2L	2935974	2935986
chr2L	2937865	2937878
chr2L	2941319	2941337
chr2L	2944746	2944759
chr2L	2945055	2945069
chr2L	2945531	2945544
chr2L	2946065	2946080
chr2L	2952769	2952781
chr2L	2955746	2955759
chr2L	2957118	2957130
chr2L	2957368	2957380
chr2L	2958282	2958302
chr2L	2964779	2964791
chr2L	2966257	2966270
chr2L	2970428	2970440
chr2L	2974731	2974743
chr2L	2979294	2979306
chr2L	2993429	2993442
chr2L	2995357	2995370
chr2L	2997246	2997259
chr2L	2999884	2999896
chr2L	3005414	3005428
chr2L	3009253	3009276
chr2L	3009443	3009458
chr2L	3010546	3010559
chr2L	3018887	3018901
chr2L	3025675	3025687
chr2L	3035871	3035884
chr2L	3056975	3056992
chr2L	3060827	3060839
chr2L	3065404	3065421
chr2L	3080405	3080420
chr2L	3100923	3100935
chr2L	3117628	3117641
chr2L	3120365	3120377
chr2L	3121636	3121649
chr2L	3128516	3128531
chr2L	3134113	3134127
chr2L	3136283	3136295
chr2L	3137100	3137120
chr2L	3139521	3139533
chr2L	3139693	3139707
chr2L	3140873	3140885
chr2L	3144578	3144595
chr2L	3152010	3152023
chr2L	3152484	3152501
chr2L	3154111	3154123
chr2L	3159162	3159174
chr2L	3159187	3159199
chr2L	3168217	3168231
chr2L	3173180	3173193
chr2L	3175153	3175165
chr2L	3179908	3179928
chr2L	3180818	3180830
chr2L	3181202	3181219
chr2L	3189638	3189653
chr2L	3193569	3193581
chr2L	3198982	3198996
chr2L	3199192	3199216
chr2L	3202374	3202395
chr2L	3202442	3202454
chr2L	3227971	3227985
chr2L	3229232	3229244
chr2L	3232995	3233007
chr2L	3233037	3233049
chr2L	3234158	3234170
chr2L	3237815	3237827
chr2L	3243001	3243013
chr2L	3247327	3247341
chr2L	3248537	3248553
chr2L	3259337	3259355
chr2L	3262199	3262213
chr2L	3273568	3273582
chr2L	3275847	3275861
chr2L	3278657	3278672
chr2L	3285844	3285863
chr2L	3295111	3295124
chr2L	3301827	3301839
chr2L	3301879	3301891
chr2L	3303004	3303020
chr2L	3317211	3317223
chr2L	3327643	3327655
chr2L	3335167	3335185
chr2L	3338799	3338816
chr2L	3338827	3338840
chr2L	3339179	3339192
chr2L	3339198	3339219
chr2L	3341353	3341365
chr2L	3341451	3341491
chr2L	3346706	3346718
chr2L	3351506	3351544
chr2L	3352402	3352414
chr2L	3354963	3354977
chr2L	3355908	3355920
chr2L	3355940	3355954
chr2L	3356379	3356392
chr2L	3362788	3362800
chr2L	3364621	3364633
chr2L	3369321	3369333
chr2L	3375608	3375623
chr2L	3382110	3382125
chr2L	3382743	3382760
chr2L	3383404	3383417
chr2L	3383738	3383750
chr2L	3383906	3383920
chr2L	3395774	3395787
chr2L	3396143	3396157
chr2L	3396161	3396176
chr2L	3396185	3396204
chr2L	3401497	3401519
chr2L	3401733	3401746
chr2L	3409109	3409121
chr2L	3409710	3409722
chr2L	3420096	3420108
chr2L	3420607	3420620
chr2L	3422563	3422575
chr2L	3424198	3424212
chr2L	3425541	3425554
chr2L	3427344	3427361
chr2L	3428806	3428818
chr2L	3429662	3429674
chr2L	3431572	3431588
chr2L	3435180	3435195
chr2L	3442576	3442589
chr2L	3445456	3445469
chr2L	3459331	3459343
chr2L	3460688	3460700
chr2L	3477791	3477803
chr2L	3507997	3508009
chr2L	3519301	3519314
chr2L	3523325	3523337
chr2L	3539776	3539789
chr2L	3542184	3542200
chr2L	3549335	3549349
chr2L	3552753	3552765
chr2L	3555576	3555588
chr2L	3561894	3561907
chr2L	3580620	3580634
chr2L	3580986	3580999
chr2L	3583254	3583267
chr2L	3590499	3590511
chr2L	3591076	3591092
chr2L	3593668	3593683
chr2L	3595721	3595737
chr2L	3599329	3599342
chr2L	3604640	3604659
chr2L	3615171	3615183
chr2L	3615605	3615618
chr2L	3626404	3626418
chr2L	3632098	3632114
chr2L	3635844	3635858
chr2L	3640909	3640921
chr2L	3645740	3645757
chr2L	3646342	3646354
chr2L	3656713	3656726
chr2L	3670978	3670992
chr2L	3672257	3672270
chr2L	3678715	3678729
chr2L	3683155	3683173
chr2L	3683346	3683359
chr2L	3688743	3688756
chr2L	3688988	3689004
chr2L	3693507	3693520
chr2L	3702319	3702331
chr2L	3707924	3707936
chr2L	3713606	3713618
chr2L	3713896	3713908
chr2L	3713958	3713970
chr2L	3718694	3718710
chr2L	3720646	3720662
chr2L	3721365	3721377
chr2L	3725525	3725541
chr2L	3739532	3739544
chr2L	3752594	3752606
chr2L	3752774	3752792
chr2L	3755418	3755436
chr2L	3757340	3757354
chr2L	3757817	3757838
chr2L	3768425	3768438
chr2L	3771859	3771876
chr2L	3774416	3774429
chr2L	3776874	3776886
chr2L	3777158	3777170
chr2L	3778789	3778808
chr2L	3785478	3785491
chr2L	3787288	3787302
chr2L	3789656	3789668
chr2L	3793935	3793947
chr2L	3803760	3803783
chr2L	3803948	3803960
chr2L	3804141	3804156
chr2L	3804884	3804897
chr2L	3806667	3806680
chr2L	3806702	3806714
chr2L	3811391	3811404
chr2L	3821509	3821522
chr2L	3824538	3824551
chr2L	3828158	3828170
chr2L	3828522	3828537
chr2L	3840815	3840828
chr2L	3843110	3843122
chr2L	3844067	3844079
chr2L	3847719	3847733
chr2L	3848461	3848473
chr2L	3854356	3854368
chr2L	3854388	3854408
chr2L	3860714	3860732
chr2L	3860866	3860878
chr2L	3862798	3862810
chr2L	3862850	3862865
chr2L	3868231	3868248
chr2L	3868628	3868640
chr2L	3876556	3876579
chr2L	3881507	3881522
chr2L	3882749	3882762
chr2L	3890482	3890494
chr2L	3899785	3899815
chr2L	3902160	3902174
chr2L	3909708	3909727
chr2L	3910526	3910555
chr2L	3915131	3915150
chr2L	3921535	3921578
chr2L	3925640	3925668
chr2L	3926309	3926321
chr2L	3926667	3926680
chr2L	3930658	3930686
chr2L	3931442	3931459
chr2L	3931973	3931986
chr2L	3935012	3935027
chr2L	3935102	3935114
chr2L	3938077	3938098
chr2L	3942178	3942190
chr2L	3942250	3942264
chr2L	3945811	3945823
chr2L	3950864	3950889
chr2L	3951052	3951068
chr2L	3952150	3952162
chr2L	3952692	3952704
chr2L	3954936	3954961
chr2L	3956492	3956505
chr2L	3958842	3958856
chr2L	3965894	3965913
chr2L	3970111	3970123
chr2L	3978090	3978111
chr2L	3981925	3981938
chr2L	3983470	3983482
chr2L	3984436	3984448
chr2L	3985528	3985564
chr2L	3989833	3989845
chr2L	3999062	3999074
chr2L	4012508	4012521
chr2L	4018948	4018960
chr2L	4020367	4020382
chr2L	4020387	4020422
chr2L	4022311	4022323
chr2L	4023393	4023405
chr2L	4031468	4031480
chr2L	4031895	4031921
chr2L	4032985	4032997
chr2L	4033857	4033869
chr2L	4041429	4041441
chr2L	4043709	4043727
chr2L	4050144	4050156
chr2L	4052494	4052506
chr2L	4058501	4058518
chr2L	4063026	4063097
chr2L	4065883	4065895
chr2L	4071534	4071547
chr2L	4073947	4073959
chr2L	4076449	4076462
chr2L	4080797	4080818
chr2L	4081163	4081178
chr2L	4085470	4085483
chr2L	4089455	4089470
chr2L	4089866	4089890
chr2L	4092523	4092535
chr2L	4093432	4093445
chr2L	4093667	4093680
chr2L	4096605	4096617
chr2L	4109214	4109227
chr2L	4110012	4110039
chr2L	4122380	4122392
chr2L	4126900	4126913
chr2L	4137005	4137026
chr2L	4139762	4139777
chr2L	4140524	4140536
chr2L	4141505	4141529
chr2L	4143631	4143644
chr2L	4145330	4145347
chr2L	4147264	4147278
chr2L	4150351	4150363
chr2L	4156184	4156196
chr2L	4156814	4156827
chr2L	4158730	4158742
chr2L	4161201	4161213
chr2L	4163590	4163602
chr2L	4167387	4167406
chr2L	4169014	4169027
chr2L	4172133	4172145
chr2L	4176318	4176335
chr2L	4176815	4176830
chr2L	4184333	4184347
chr2L	4184347	4184385
chr2L	4186704	4186721
chr2L	4194339	4194354
chr2L	4197700	4197718
chr2L	4203910	4203923
chr2L	4211290	4211303
chr2L	4211942	4211960
chr2L	4218050	4218062
chr2L	4221296	4221320
chr2L	4221321	4221333
chr2L	4221367	4221383
chr2L	4221718	4221731
chr2L	4230643	4230656
chr2L	4230942	4230955
chr2L	4233273	4233293
chr2L	4237500	4237535
chr2L	4237888	4237900
chr2L	4243594	4243610
chr2L	4243637	4243659
chr2L	4244416	4244432
chr2L	4244519	4244551
chr2L	4248486	4248498
chr2L	4257235	4257254
chr2L	4263133	4263145
chr2L	4271447	4271462
chr2L	4274516	4274528
chr2L	4274728	4274742
chr2L	4274746	4274763
chr2L	4276836	4276854
chr2L	4276918	4276937
chr2L	4277006	4277023
chr2L	4277537	4277550
chr2L	4280564	4280582
chr2L	4281802	4281823
chr2L	4283290	4283309
chr2L	4283470	4283503
chr2L	4293645	4293665
chr2L	4294616	4294636
chr2L	4295754	4295767
chr2L	4302465	4302489
chr2L	4303307	4303321
chr2L	4303558	4303570
chr2L	4305368	4305380
chr2L	4305981	4305993
chr2L	4309871	4309885
chr2L	4310380	4310404
chr2L	4310442	4310457
chr2L	4310461	4310475
chr2L	4310625	4310640
chr2L	4311658	4311671
chr2L	4322926	4322941
chr2L	4324835	4324847
chr2L	4327154	4327192
chr2L	4328719	4328738
chr2L	4333338	4333352
chr2L	4333464	4333476
chr2L	4338106	4338121
chr2L	4340338	4340350
chr2L	4344681	4344697
chr2L	4347897	4347911
chr2L	4352082	4352095
chr2L	4352142	4352154
chr2L	4370852	4370864
chr2L	4372083	4372095
chr2L	4377958	4377973
chr2L	4396127	4396141
chr2L	4410155	4410167
chr2L	4412392	4412405
chr2L	4412496	4412509
chr2L	4414279	4414292
chr2L	4416055	4416072
chr2L	4417369	4417388
chr2L	4420550	4420566
chr2L	4420567	4420584
chr2L	4420853	4420870
chr2L	4423787	4423802
chr2L	4423925	4423943
chr2L	4425049	4425069
chr2L	4426872	4426885
chr2L	4427207	4427219
chr2L	4431261	4431273
chr2L	4432572	4432588
chr2L	4433691	4433712
chr2L	4436057	4436076
chr2L	4437104	4437119
chr2L	4437464	4437477
chr2L	4438327	4438340
chr2L	4438717	4438729
chr2L	4439291	4439303
chr2L	4440402	4440420
chr2L	4440615	4440632
chr2L	4440769	4440785
chr2L	4440821	4440836
chr2L	4446410	4446422
chr2L	4460231	4460243
chr2L	4478651	4478672
chr2L	4478914	4478927
chr2L	4481801	4481813
chr2L	4498728	4498741
chr2L	4517121	4517134
chr2L	4518838	4518851
chr2L	4524741	4524754
chr2L	4525617	4525630
chr2L	4551842	4551856
chr2L	4554473	4554487
chr2L	4556362	4556374
chr2L	4557421	4557433
chr2L	4558296	4558308
chr2L	4562402	4562416
chr2L	4566337	4566351
chr2L	4567087	4567102
chr2L	4568080	4568093
chr2L	4583739	4583757
chr2L	4591659	4591675
chr2L	4592467	4592484
chr2L	4597615	4597638
chr2L	4597671	4597683
chr2L	4598814	4598827
chr2L	4601474	4601486
chr2L	4612469	4612481
chr2L	4617809	4617823
chr2L	4617967	4617979
chr2L	4623332	4623345
chr2L	4625756	4625768
chr2L	4632872	4632884
chr2L	4639813	4639828
chr2L	4651209	4651224
chr2L	4660418	4660441
chr2L	4660557	4660571
chr2L	4667652	4667666
chr2L	4677565	4677577
chr2L	4678397	4678409
chr2L	4691671	4691684
chr2L	4693272	4693285
chr2L	4693636	4693648
chr2L	4694747	4694759
chr2L	4698963	4698977
chr2L	4702048	4702060
chr2L	4704815	4704827
chr2L	4705412	4705424
chr2L	4708262	4708278
chr2L	4710162	4710179
chr2L	4711491	4711509
chr2L	4711755	4711768
chr2L	4718433	4718446
chr2L	4723319	4723334
chr2L	4724096	4724115
chr2L	4724204	4724221
chr2L	4737501	4737539
chr2L	4741716	4741730
chr2L	4743547	4743559
chr2L	4743805	4743821
chr2L	4745316	4745335
chr2L	4747001	4747023
chr2L	4747066	4747084
chr2L	4749094	4749131
chr2L	4750089	4750101
chr2L	4750284	4750302
chr2L	4750341	4750359
chr2L	4752280	4752296
chr2L	4756450	4756476
chr2L	4757228	4757240
chr2L	4758143	4758158
chr2L	4761697	4761710
chr2L	4762108	4762123
chr2L	4764417	4764429
chr2L	4764461	4764488
chr2L	4765190	4765210
chr2L	4766367	4766379
chr2L	4772501	4772516
chr2L	4772607	4772622
chr2L	4774172	4774187
chr2L	4774471	4774484
chr2L	4777490	4777502
chr2L	4779354	4779369
chr2L	4782336	4782348
chr2L	4787845	4787860
chr2L	4788057	4788072
chr2L	4790542	4790570
chr2L	4800093	4800105
chr2L	4801740	4801755
chr2L	4811824	4811836
chr2L	4813224	4813236
chr2L	4813285	4813299
chr2L	4818783	4818796
chr2L	4820636	4820648
chr2L	4822082	4822101
chr2L	4822389	4822402
chr2L	4822434	4822447
chr2L	4823360	4823376
chr2L	4838768	4838780
chr2L	4838915	4838928
chr2L	4840831	4840844
chr2L	4845126	4845138
chr2L	4851910	4851923
chr2L	4852591	4852604
chr2L	4853622	4853641
chr2L	4860797	4860813
chr2L	4862185	4862205
chr2L	4862207	4862222
chr2L	4862274	4862288
chr2L	4865033	4865046
chr2L	4866619	4866635
chr2L	4868500	4868521
chr2L	4868998	4869024
chr2L	4869051	4869076
chr2L	4874735	4874766
chr2L	4877001	4877016
chr2L	4878413	4878425
chr2L	4880378	4880390
chr2L	4882178	4882190
chr2L	4887665	4887690
chr2L	4887897	4887918
chr2L	4893509	4893524
chr2L	4907990	4908002
chr2L	4908053	4908071
chr2L	4912429	4912441
chr2L	4912779	4912807
chr2L	4913841	4913853
chr2L	4917895	4917916
chr2L	4926327	4926339
chr2L	4937325	4937337
chr2L	4962467	4962483
chr2L	4977442	4977454
chr2L	4980385	4980397
chr2L	4981333	4981346
chr2L	4989949	4989961
chr2L	4995144	4995156
chr2L	4997301	4997315
chr2L	5000437	5000455
chr2L	5007130	5007142
chr2L	5009470	5009500
chr2L	5009507	5009523
chr2L	5022429	5022441
chr2L	5024640	5024656
chr2L	5029954	5029967
chr2L	5037683	5037700
chr2L	5043037	5043050
chr2L	5043630	5043646
chr2L	5043665	5043697
chr2L	5046427	5046442
chr2L	5049737	5049749
chr2L	5068890	5068905
chr2L	5073624	5073637
chr2L	5083341	5083353
chr2L	5093019	5093038
chr2L	5093058	5093071
chr2L	5093307	5093319
chr2L	5093321	5093337
chr2L	5093345	5093358
chr2L	5093361	5093376
chr2L	5096883	5096900
chr2L	5099348	5099362
chr2L	5104332	5104346
chr2L	5106250	5106262
chr2L	5108945	5108961
chr2L	5108962	5108974
chr2L	5115618	5115631
chr2L	5116293	5116305
chr2L	5124196	5124208
chr2L	5124491	5124508
chr2L	5128894	5128909
chr2L	5146703	5146725
chr2L	5152320	5152332
chr2L	5154114	5154126
chr2L	5156981	5157005
chr2L	5186690	5186705
chr2L	5186747	5186767
chr2L	5202684	5202700
chr2L	5232085	5232098
chr2L	5232362	5232378
chr2L	5232427	5232439
chr2L	5234903	5234916
chr2L	5237639	5237655
chr2L	5246624	5246637
chr2L	5254659	5254688
chr2L	5257428	5257440
chr2L	5257722	5257736
chr2L	5261651	5261663
chr2L	5271113	5271133
chr2L	5275916	5275930
chr2L	5285067	5285082
chr2L	5285358	5285370
chr2L	5288044	5288060
chr2L	5290208	5290220
chr2L	5292121	5292138
chr2L	5292333	5292345
chr2L	5292503	5292516
chr2L	5292560	5292576
chr2L	5292882	5292894
chr2L	5293016	5293028
chr2L	5293039	5293054
chr2L	5295014	5295043
chr2L	5295400	5295412
chr2L	5298762	5298781
chr2L	5298917	5298930
chr2L	5299755	5299775
chr2L	5300559	5300572
chr2L	5303024	5303038
chr2L	5303084	5303096
chr2L	5305110	5305123
chr2L	5305206	5305219
chr2L	5305357	5305372
chr2L	5306626	5306656
chr2L	5306824	5306836
chr2L	5309936	5309948
chr2L	5314245	5314264
chr2L	5316689	5316701
chr2L	5325440	5325455
chr2L	5325556	5325569
chr2L	5325580	5325593
chr2L	5326284	5326302
chr2L	5327900	5327914
chr2L	5335944	5335957
chr2L	5336020	5336034
chr2L	5346496	5346509
chr2L	5349347	5349359
chr2L	5353092	5353105
chr2L	5353708	5353720
chr2L	5356659	5356671
chr2L	5357853	5357865
chr2L	5362504	5362516
chr2L	5362581	5362593
chr2L	5368092	5368104
chr2L	5373623	5373641
chr2L	5383422	5383434
chr2L	5383970	5383986
chr2L	5390052	5390064
chr2L	5390122	5390134
chr2L	5397300	5397312
chr2L	5410222	5410235
chr2L	5413634	5413647
chr2L	5413655	5413667
chr2L	5415383	5415395
chr2L	5420717	5420732
chr2L	5424401	5424415
chr2L	5434662	5434674
chr2L	5448266	5448287
chr2L	5449327	5449344
chr2L	5450273	5450285
chr2L	5453659	5453672
chr2L	5455315	5455327
chr2L	5464794	5464806
chr2L	5472196	5472215
chr2L	5474183	5474196
chr2L	5475996	5476008
chr2L	5482593	5482606
chr2L	5483925	5483937
chr2L	5491576	5491596
chr2L	5491617	5491632
chr2L	5505583	5505595
chr2L	5507641	5507658
chr2L	5507735	5507749
chr2L	5508152	5508164
chr2L	5511442	5511454
chr2L	5511942	5511963
chr2L	5514751	5514767
chr2L	5525746	5525759
chr2L	5530487	5530501
chr2L	5531048	5531060
chr2L	5543006	5543021
chr2L	5555748	5555768
chr2L	5557786	5557801
chr2L	5558070	5558083
chr2L	5559952	5559972
chr2L	5567457	5567472
chr2L	5567610	5567622
chr2L	5569342	5569356
chr2L	5569523	5569538
chr2L	5574654	5574666
chr2L	5574678	5574706
chr2L	5574720	5574733
chr2L	5575905	5575919
chr2L	5586333	5586345
chr2L	5588132	5588145
chr2L	5588758	5588771
chr2L	5590812	5590824
chr2L	5594024	5594055
chr2L	5596209	5596233
chr2L	5596530	5596551
chr2L	5599283	5599298
chr2L	5601290	5601321
chr2L	5601332	5601349
chr2L	5611727	5611740
chr2L	5618237	5618260
chr2L	5619243	5619256
chr2L	5619439	5619452
chr2L	5627753	5627766
chr2L	5628757	5628778
chr2L	5628784	5628797
chr2L	5629084	5629096
chr2L	5635971	5635988
chr2L	5636910	5636931
chr2L	5640542	5640554
chr2L	5644398	5644416
chr2L	5649672	5649685
chr2L	5650675	5650689
chr2L	5650859	5650890
chr2L	5650935	5650947
chr2L	5656610	5656634
chr2L	5656806	5656827
chr2L	5659026	5659043
chr2L	5659417	5659429
chr2L	5662451	5662465
chr2L	5662615	5662628
chr2L	5664454	5664467
chr2L	5672569	5672587
chr2L	5675953	5675965
chr2L	5676820	5676833
chr2L	5679356	5679374
chr2L	5683809	5683822
chr2L	5686727	5686739
chr2L	5687774	5687787
chr2L	5690037	5690060
chr2L	5694539	5694555
chr2L	5698775	5698787
chr2L	5700746	5700769
chr2L	5705554	5705567
chr2L	5707166	5707179
chr2L	5708731	5708744
chr2L	5713890	5713907
chr2L	5719220	5719233
chr2L	5722365	5722378
chr2L	5724951	5724971
chr2L	5733745	5733757
chr2L	5735499	5735513
chr2L	5737191	5737203
chr2L	5740705	5740718
chr2L	5748013	5748025
chr2L	5748742	5748766
chr2L	5753028	5753040
chr2L	5763205	5763217
chr2L	5773440	5773455
chr2L	5777192	5777207
chr2L	5784064	5784080
chr2L	5800116	5800128
chr2L	5844411	5844423
chr2L	5846838	5846859
chr2L	5848825	5848849
chr2L	5855999	5856011
chr2L	5858426	5858442
chr2L	5859477	5859489
chr2L	5866937	5866960
chr2L	5867582	5867597
chr2L	5867778	5867793
chr2L	5870913	5870926
chr2L	5871169	5871203
chr2L	5877599	5877611
chr2L	5879208	5879226
chr2L	5881502	5881514
chr2L	5903933	5903947
chr2L	5911146	5911158
chr2L	5912491	5912504
chr2L	5915643	5915655
chr2L	5923807	5923819
chr2L	5925307	5925321
chr2L	5929924	5929938
chr2L	5932425	5932437
chr2L	5934054	5934072
chr2L	5935507	5935529
chr2L	5942478	5942490
chr2L	5943839	5943856
chr2L	5955964	5955976
chr2L	5971355	5971367
chr2L	5973519	5973531
chr2L	5975289	5975301
chr2L	5978518	5978532
chr2L	5979936	5979960
chr2L	5980716	5980734
chr2L	5980774	5980789
chr2L	5986935	5986947
chr2L	5988141	5988153
chr2L	5997645	5997666
chr2L	5997868	5997880
chr2L	5997975	5998002
chr2L	5998387	5998400
chr2L	6001145	6001157
chr2L	6007655	6007669
chr2L	6021459	6021471
chr2L	6028125	6028137
chr2L	6033980	6033992
chr2L	6037703	6037716
chr2L	6039567	6039579
chr2L	6045930	6045942
chr2L	6048125	6048137
chr2L	6054453	6054475
chr2L	6054722	6054734
chr2L	6054794	6054817
chr2L	6067096	6067108
chr2L	6075404	6075426
chr2L	6076341	6076366
chr2L	6076991	6077003
chr2L	6078835	6078849
chr2L	6082442	6082460
chr2L	6082482	6082501
chr2L	6083079	6083097
chr2L	6086788	6086800
chr2L	6086903	6086916
chr2L	6088281	6088297
chr2L	6088805	6088818
chr2L	6091513	6091530
chr2L	6091531	6091553
chr2L	6094050	6094067
chr2L	6100712	6100728
chr2L	6103947	6103959
chr2L	6104649	6104661
chr2L	6116955	6116975
chr2L	6134442	6134455
chr2L	6136492	6136504
chr2L	6138391	6138407
chr2L	6147580	6147599
chr2L	6149131	6149149
chr2L	6149359	6149373
chr2L	6149555	6149570
chr2L	6156797	6156821
chr2L	6158308	6158320
chr2L	6162519	6162536
chr2L	6170360	6170372
chr2L	6170550	6170575
chr2L	6171837	6171849
chr2L	6173503	6173515
chr2L	6176616	6176631
chr2L	6180538	6180550
chr2L	6184365	6184379
chr2L	6184388	6184401
chr2L	6189180	6189194
chr2L	6200121	6200138
chr2L	6203725	6203737
chr2L	6206952	6206965
chr2L	6207600	6207615
chr2L	6216196	6216208
chr2L	6221739	6221762
chr2L	6225367	6225379
chr2L	6228056	6228069
chr2L	6229590	6229603
chr2L	6241663	6241675
chr2L	6251603	6251616
chr2L	6252993	6253009
chr2L	6253031	6253043
chr2L	6269263	6269277
chr2L	6273481	6273493
chr2L	6274189	6274201
chr2L	6276707	6276721
chr2L	6278820	6278832
chr2L	6278968	6278980
chr2L	6280617	6280629
chr2L	6281273	6281304
chr2L	6281562	6281575
chr2L	6282530	6282542
chr2L	6282942	6282954
chr2L	6283860	6283873
chr2L	6285277	6285297
chr2L	6287333	6287348
chr2L	6300042	6300058
chr2L	6300073	6300085
chr2L	6305779	6305803
chr2L	6306687	6306703
chr2L	6310428	6310447
chr2L	6312793	6312806
chr2L	6316744	6316770
chr2L	6316963	6316976
chr2L	6324431	6324447
chr2L	6324491	6324506
chr2L	6328612	6328626
chr2L	6329351	6329363
chr2L	6330400	6330419
chr2L	6331894	6331906
chr2L	6335715	6335728
chr2L	6339313	6339333
chr2L	6360261	6360279
chr2L	6361478	6361490
chr2L	6362730	6362743
chr2L	6369536	6369548
chr2L	6370530	6370542
chr2L	6378281	6378296
chr2L	6396325	6396337
chr2L	6396679	6396691
chr2L	6399907	6399924
chr2L	6409090	6409104
chr2L	6419020	6419033
chr2L	6446904	6446916
chr2L	6451500	6451513
chr2L	6451683	6451695
chr2L	6455164	6455196
chr2L	6457221	6457234
chr2L	6465129	6465144
chr2L	6473433	6473455
chr2L	6473515	6473531
chr2L	6479298	6479315
chr2L	6479494	6479508
chr2L	6481281	6481296
chr2L	6481334	6481348
chr2L	6481664	6481677
chr2L	6485465	6485477
chr2L	6493107	6493119
chr2L	6498794	6498806
chr2L	6505038	6505050
chr2L	6510181	6510197
chr2L	6512955	6512967
chr2L	6521491	6521503
chr2L	6522341	6522353
chr2L	6533766	6533779
chr2L	6533851	6533866
chr2L	6534665	6534680
chr2L	6535942	6535955
chr2L	6537477	6537492
chr2L	6540925	6540941
chr2L	6548218	6548231
chr2L	6548832	6548846
chr2L	6550211	6550229
chr2L	6560844	6560856
chr2L	6564285	6564297
chr2L	6569582	6569594
chr2L	6569768	6569780
chr2L	6572046	6572061
chr2L	6572724	6572745
chr2L	6577873	6577885
chr2L	6579419	6579433
chr2L	6579466	6579481
chr2L	6581858	6581871
chr2L	6585316	6585329
chr2L	6586376	6586393
chr2L	6587341	6587367
chr2L	6594314	6594342
chr2L	6594359	6594389
chr2L	6594529	6594548
chr2L	6594564	6594586
chr2L	6596261	6596286
chr2L	6597954	6597967
chr2L	6598376	6598388
chr2L	6598822	6598848
chr2L	6601224	6601236
chr2L	6601856	6601885
chr2L	6605175	6605189
chr2L	6611305	6611319
chr2L	6611621	6611648
chr2L	6614085	6614097
chr2L	6621946	6621958
chr2L	6648932	6648948
chr2L	6655607	6655620
chr2L	6657843	6657856
chr2L	6673441	6673453
chr2L	6673475	6673487
chr2L	6677511	6677523
chr2L	6683562	6683578
chr2L	6691228	6691244
chr2L	6691743	6691755
chr2L	6694582	6694600
chr2L	6695159	6695174
chr2L	6698618	6698630
chr2L	6705189	6705201
chr2L	6715813	6715825
chr2L	6716629	6716642
chr2L	6722937	6722953
chr2L	6723003	6723021
chr2L	6724333	6724351
chr2L	6724387	6724401
chr2L	6724499	6724514
chr2L	6728053	6728067
chr2L	6737612	6737624
chr2L	6738483	6738496
chr2L	6745567	6745589
chr2L	6746339	6746352
chr2L	6749966	6749978
chr2L	6771908	6771920
chr2L	6774140	6774154
chr2L	6779056	6779068
chr2L	6786550	6786562
chr2L	6792202	6792227
chr2L	6796878	6796894
chr2L	6804961	6804975
chr2L	6811461	6811477
chr2L	6821588	6821600
chr2L	6824059	6824089
chr2L	6824646	6824660
chr2L	6824799	6824814
chr2L	6826424	6826436
chr2L	6827818	6827831
chr2L	6829710	6829722
chr2L	6833889	6833902
chr2L	6833959	6833971
chr2L	6844890	6844907
chr2L	6845779	6845793
chr2L	6859082	6859099
chr2L	6864997	6865010
chr2L	6870420	6870434
chr2L	6873621	6873633
chr2L	6873674	6873686
chr2L	6874283	6874299
chr2L	6874342	6874358
chr2L	6875184	6875207
chr2L	6878363	6878380
chr2L	6880665	6880679
chr2L	6881804	6881816
chr2L	6883058	6883072
chr2L	6885302	6885314
chr2L	6885330	6885344
chr2L	6885465	6885478
chr2L	6886410	6886422
chr2L	6889383	6889401
chr2L	6889537	6889555
chr2L	6899434	6899476
chr2L	6901130	6901146
chr2L	6901154	6901167
chr2L	6911768	6911782
chr2L	6912744	6912757
chr2L	6912985	6912997
chr2L	6918055	6918068
chr2L	6919243	6919257
chr2L	6919369	6919387
chr2L	6919388	6919412
chr2L	6920985	6920999
chr2L	6921234	6921249
chr2L	6921252	6921270
chr2L	6922318	6922337
chr2L	6929283	6929298
chr2L	6940025	6940037
chr2L	6942358	6942370
chr2L	6942660	6942672
chr2L	6948610	6948624
chr2L	6950561	6950574
chr2L	6963830	6963842
chr2L	6964649	6964662
chr2L	6966300	6966318
chr2L	6966525	6966539
chr2L	6966590	6966609
chr2L	6966653	6966667
chr2L	6973811	6973825
chr2L	6981130	6981144
chr2L	6997107	6997123
chr2L	7005768	7005785
chr2L	7009954	7009977
chr2L	7013100	7013112
chr2L	7022071	7022083
chr2L	7022200	7022215
chr2L	7028398	7028412
chr2L	7032164	7032176
chr2L	7033192	7033204
chr2L	7033237	7033266
chr2L	7038440	7038456
chr2L	7042594	7042609
chr2L	7042847	7042860
chr2L	7043245	7043257
chr2L	7045272	7045284
chr2L	7045993	7046005
chr2L	7046214	7046232
chr2L	7052914	7052926
chr2L	7055197	7055211
chr2L	7056724	7056744
chr2L	7056744	7056766
chr2L	7074486	7074505
chr2L	7092812	7092825
chr2L	7093069	7093082
chr2L	7096647	7096669
chr2L	7096747	7096764
chr2L	7098447	7098460
chr2L	7102308	7102322
chr2L	7102328	7102343
chr2L	7106774	7106787
chr2L	7107891	7107903
chr2L	7119716	7119728
chr2L	7125379	7125391
chr2L	7134181	7134207
chr2L	7143911	7143923
chr2L	7148932	7148944
chr2L	7152455	7152467
chr2L	7166792	7166809
chr2L	7170908	7170923
chr2L	7174043	7174057
chr2L	7175240	7175252
chr2L	7179267	7179280
chr2L	7179540	7179552
chr2L	7181691	7181705
chr2L	7181752	7181764
chr2L	7183143	7183155
chr2L	7190038	7190056
chr2L	7191000	7191013
chr2L	7194656	7194669
chr2L	7200005	7200021
chr2L	7202395	7202407
chr2L	7211132	7211145
chr2L	7211429	7211444
chr2L	7219427	7219448
chr2L	7234931	7234943
chr2L	7236815	7236827
chr2L	7244459	7244472
chr2L	7255699	7255713
chr2L	7260291	7260306
chr2L	7273364	7273381
chr2L	7277331	7277348
chr2L	7287234	7287251
chr2L	7289890	7289907
chr2L	7296198	7296211
chr2L	7300230	7300243
chr2L	7303589	7303604
chr2L	7305762	7305774
chr2L	7306877	7306902
chr2L	7307031	7307044
chr2L	7307308	7307320
chr2L	7307403	7307415
chr2L	7307946	7307958
chr2L	7308068	7308080
chr2L	7310284	7310296
chr2L	7318746	7318762
chr2L	7334607	7334621
chr2L	7340985	7341000
chr2L	7341752	7341764
chr2L	7351289	7351302
chr2L	7356314	7356326
chr2L	7358040	7358054
chr2L	7362325	7362339
chr2L	7363132	7363144
chr2L	7376169	7376182
chr2L	7377768	7377780
chr2L	7389232	7389244
chr2L	7400365	7400379
chr2L	7400463	7400476
chr2L	7405062	7405075
chr2L	7406454	7406468
chr2L	7418042	7418055
chr2L	7422512	7422524
chr2L	7422670	7422684
chr2L	7424047	7424064
chr2L	7424482	7424496
chr2L	7424967	7424979
chr2L	7425022	7425038
chr2L	7436349	7436361
chr2L	7436364	7436376
chr2L	7437876	7437889
chr2L	7439564	7439576
chr2L	7443842	7443854
chr2L	7451306	7451325
chr2L	7465411	7465423
chr2L	7470547	7470565
chr2L	7487974	7487986
chr2L	7494163	7494181
chr2L	7495746	7495769
chr2L	7495976	7495988
chr2L	7507805	7507818
chr2L	7515529	7515541
chr2L	7517481	7517494
chr2L	7523321	7523346
chr2L	7530685	7530698
chr2L	7538992	7539022
chr2L	7559041	7559057
chr2L	7562449	7562462
chr2L	7569830	7569843
chr2L	7574661	7574674
chr2L	7575840	7575853
chr2L	7576532	7576547
chr2L	7576960	7576973
chr2L	7584770	7584791
chr2L	7593811	7593824
chr2L	7596615	7596633
chr2L	7600766	7600778
chr2L	7607995	7608009
chr2L	7616476	7616488
chr2L	7623701	7623715
chr2L	7625256	7625276
chr2L	7640165	7640179
chr2L	7643495	7643508
chr2L	7646249	7646261
chr2L	7647948	7647960
chr2L	7648062	7648076
chr2L	7655463	7655476
chr2L	7664736	7664748
chr2L	7672920	7672932
chr2L	7688390	7688404
chr2L	7705846	7705859
chr2L	7733946	7733960
chr2L	7740086	7740100
chr2L	7741670	7741682
chr2L	7742523	7742535
chr2L	7745674	7745694
chr2L	7750930	7750942
chr2L	7754614	7754626
chr2L	7758921	7758938
chr2L	7774427	7774439
chr2L	7774940	7774952
chr2L	7776555	7776568
chr2L	7778728	7778740
chr2L	7785025	7785037
chr2L	7790510	7790522
chr2L	7795355	7795368
chr2L	7806787	7806799
chr2L	7811562	7811591
chr2L	7821737	7821752
chr2L	7821765	7821781
chr2L	7827006	7827020
chr2L	7828698	7828710
chr2L	7836977	7836990
chr2L	7836996	7837009
chr2L	7838920	7838934
chr2L	7838943	7838963
chr2L	7851724	7851736
chr2L	7852068	7852082
chr2L	7854964	7854977
chr2L	7856216	7856228
chr2L	7871701	7871713
chr2L	7876971	7876984
chr2L	7879372	7879390
chr2L	7881437	7881449
chr2L	7886110	7886122
chr2L	7886951	7886963
chr2L	7894029	7894045
chr2L	7895551	7895564
chr2L	7896532	7896545
chr2L	7915595	7915607
chr2L	7929174	7929194
chr2L	7933388	7933402
chr2L	7940564	7940576
chr2L	7940577	7940593
chr2L	7940722	7940734
chr2L	7940995	7941015
chr2L	7941047	7941067
chr2L	7941416	7941436
chr2L	7942095	7942108
chr2L	7949059	7949072
chr2L	7957477	7957489
chr2L	7963534	7963546
[truncated: 33,907 more rows]
