# Supplementary material for: Z-DNA Hunter tool for straightforward detection of Z-DNA forming regions and a case study in Drosophila
Source: NAR Genom Bioinform. 2025 Nov 21;7(4):lqaf166. doi: 10.1093/nargab/lqaf166 (PMC12634409; doi:10.1093/nargab/lqaf166)
Supplement: lqaf166_Supplemental_Files [file lqaf166_supplemental_files.zip › Supplementary Material 2.xlsx]

## Sheet: Sheet1
Supplementary Table S2. Benchmarking of Z-DNA Hunter and ZDNABERT against validated ZFSs from Shin et al. (2016).
Tool / Model	Positive exp. ZFS (Recall)	Negative exp. ZFS (Specificity)	FN rate	FP rate	Balanced accuracy	Youden's J
Z-DNA Hunter model 1	0.564103	1	0.435897	0	0.782051	0.564103
Z-DNA Hunter model 2	0.570513	1	0.429487	0	0.785256	0.570513
ZDNABERT HG18 thr 0.25	0.876712	0.890411	0.123288	0.109589	0.883562	0.767123
ZDNABERT HG18 ChIP-seq	0.876712	0.383562	0.123288	0.616438	0.630137	0.260274
Z-DNA Hunter model 1 size 10	0.684932	0.986301	0.315068	0.0136986	0.835616	0.671233
Z-DNA Hunter model 2 size 10	0.726027	0.972603	0.273973	0.0273973	0.849315	0.69863
Z-DNA Hunter model 1 size 8	0.821918	0.849315	0.178082	0.150685	0.835616	0.671233
Z-DNA Hunter model 2 size 8	0.876712	0.739726	0.123288	0.260274	0.808219	0.616438
Z-DNA Hunter model 1 size 8 score 20 %	0.767123	0.863014	0.232877	0.136986	0.815068	0.630137
Z-DNA Hunter model 2 size 8 score 65 %	0.589041	0.863014	0.410959	0.136986	0.726027	0.452055
Z-DNA Hunter model 2 size 10 score 60 %	0.616438	0.986301	0.383562	0.0136986	0.80137	0.60274
Legend:
Positive exp. ZFS (Recall) – proportion of experimentally validated ZFS correctly predicted (sensitivity).
Negative exp. ZFS (Specificity) – proportion of negative examples correctly rejected.
FN rate – proportion of validated ZFS not predicted (100% – Recall).
FP rate – proportion of negatives incorrectly predicted as ZFS (100% – Specificity).
Balanced accuracy – mean of recall and specificity.
Youden’s J – recall + specificity – 1, summarizing overall discriminatory power.
